# Supplementary material for: 4-(4-Cyano­benzoyl­meth­yl)benzonitrile
Source: Acta Crystallogr Sect E Struct Rep Online. 2008 May 24;64(Pt 6):o1148. doi: 10.1107/S1600536808015079 (PMC2961399; doi:10.1107/S1600536808015079)
Supplement: Supplementary file 2 [file e-64-o1148-Isup2.hkl]

# 
# h,k,l, Fc-squared, Fo-squared, sigma(Fo-squared) and status flag 
# 
data_I
_shelx_title ' zh in P-1' 
_shelx_refln_list_code          4 
_shelx_F_calc_maximum       73.34 
_exptl_crystal_F_000       256.00 
_reflns_d_resolution_high  0.7701 
 
loop_ 
 _symmetry_equiv_pos_as_xyz 
 'x, y, z' 
 '-x, -y, -z' 
 
_cell_length_a     7.5217 
_cell_length_b     7.9759 
_cell_length_c    10.8810 
_cell_angle_alpha  96.780 
_cell_angle_beta   93.343 
_cell_angle_gamma 102.100 
 
_shelx_F_squared_multiplier     1.000 
 
loop_ 
 _refln_index_h 
 _refln_index_k 
 _refln_index_l 
 _refln_F_squared_calc 
 _refln_F_squared_meas 
 _refln_F_squared_sigma 
 _refln_observed_status 
   3   0   0      200.62      195.61      2.67 o 
   4   0   0      144.74      137.56      1.64 o 
   5   0   0       84.65       71.71      1.73 o 
   6   0   0       29.84       30.22      0.99 o 
   7   0   0       49.54       43.56      1.77 o 
   8   0   0        6.64        6.54      1.51 o 
   9   0   0        2.50        5.16      1.02 o 
  -9   1   0        0.68        0.15      0.52 o 
  -8   1   0        9.15        7.38      1.97 o 
  -7   1   0        5.97        6.82      0.52 o 
  -6   1   0      152.48      152.10      2.50 o 
  -5   1   0        0.54        0.71      0.24 o 
  -4   1   0       23.84       21.40      0.71 o 
  -3   1   0      385.39      389.06      3.51 o 
  -2   1   0      161.85      150.03      3.88 o 
  -1   1   0      220.48      233.95      1.56 o 
   1   1   0      125.66      120.57      2.49 o 
   2   1   0     1963.97     2330.31     15.16 o 
   3   1   0       81.99       88.86      3.55 o 
   4   1   0      275.95      294.20      3.21 o 
   5   1   0        8.15        6.66      0.87 o 
   6   1   0        0.05        0.29      0.36 o 
   7   1   0        0.65        0.92      0.55 o 
   8   1   0        0.63        0.23      0.63 o 
   9   1   0        3.06        2.42      0.95 o 
  -9   2   0        3.14        4.78      0.93 o 
  -8   2   0        1.34        2.85      0.54 o 
  -7   2   0        7.06        7.91      0.55 o 
  -6   2   0        4.52        5.35      0.64 o 
  -5   2   0        0.02        0.28      0.33 o 
  -4   2   0      507.71      555.68      7.32 o 
  -3   2   0       43.40       42.36      2.92 o 
  -2   2   0      874.99      947.78      6.95 o 
  -1   2   0        0.71        1.07      0.40 o 
   0   2   0        7.94        9.32      0.26 o 
   1   2   0      315.64      315.58      3.45 o 
   2   2   0       26.45       23.20      1.42 o 
   3   2   0      343.11      329.39      9.60 o 
   4   2   0       14.02       17.43      0.53 o 
   5   2   0        0.25        0.74      0.85 o 
   6   2   0        2.90        2.91      0.70 o 
   7   2   0        0.51        0.61      0.64 o 
   8   2   0        0.56        0.26      0.57 o 
  -9   3   0        3.95        5.37      1.44 o 
  -8   3   0        2.74        1.18      0.50 o 
  -7   3   0        0.08        0.17      0.29 o 
  -6   3   0       10.54        8.11      0.79 o 
  -5   3   0        8.11        4.48      0.83 o 
  -4   3   0       82.16       90.92      1.38 o 
  -3   3   0        4.79        7.03      0.28 o 
  -2   3   0        2.49        4.66      0.40 o 
  -1   3   0        9.57       11.45      0.79 o 
   0   3   0        2.51        3.25      0.34 o 
   1   3   0       13.87       14.67      0.42 o 
   2   3   0        6.91        6.32      0.47 o 
   3   3   0      110.73      122.50      1.99 o 
   4   3   0       21.86       21.89      0.69 o 
   5   3   0       42.40       45.52      1.48 o 
   6   3   0       13.75       14.51      1.13 o 
   7   3   0        0.96        1.24      1.55 o 
   8   3   0        1.31        2.51      0.95 o 
  -9   4   0        1.02        0.92      1.02 o 
  -8   4   0        5.74        6.53      0.88 o 
  -7   4   0        5.36        7.14      0.58 o 
  -6   4   0        2.65        3.94      0.84 o 
  -5   4   0        1.46        2.68      0.35 o 
  -4   4   0        0.18        0.90      0.53 o 
  -3   4   0        1.92        2.93      0.26 o 
  -2   4   0       26.26       29.14      0.75 o 
  -1   4   0        0.39        0.84      0.56 o 
   0   4   0      676.21      727.93     13.08 o 
   1   4   0       74.87       82.12      1.29 o 
   2   4   0      109.90      117.82      1.91 o 
   3   4   0        8.33        6.30      0.94 o 
   4   4   0        7.77        9.30      0.66 o 
   5   4   0       16.32       12.24      1.77 o 
   6   4   0        0.38        0.91      0.66 o 
   7   4   0        2.41        3.37      1.28 o 
  -9   5   0        1.75        1.11      1.07 o 
  -8   5   0        0.44       -0.23      0.55 o 
  -7   5   0        0.01        0.88      1.03 o 
  -6   5   0       16.32       14.58      1.02 o 
  -5   5   0        4.34        4.18      0.71 o 
  -4   5   0        0.54        0.77      0.27 o 
  -3   5   0       22.82       22.74      1.18 o 
  -2   5   0       46.14       42.92      1.23 o 
  -1   5   0        1.72        2.65      0.41 o 
   0   5   0      336.95      314.79      4.10 o 
   1   5   0        0.05        0.41      0.43 o 
   2   5   0        0.66        2.25      0.94 o 
   3   5   0        0.95        3.02      0.82 o 
   4   5   0       14.50       13.18      0.71 o 
   5   5   0        0.31        0.31      0.52 o 
   6   5   0        1.18        2.34      0.85 o 
   7   5   0        0.65        0.31      0.72 o 
  -8   6   0        5.52        4.64      0.90 o 
  -7   6   0       14.27       18.09      1.32 o 
  -6   6   0       98.08      100.74      3.17 o 
  -5   6   0       79.00       81.36      3.13 o 
  -4   6   0        3.53        3.68      0.35 o 
  -3   6   0        3.90        5.05      0.73 o 
  -2   6   0        4.80        4.79      0.76 o 
  -1   6   0       20.05       18.48      1.00 o 
   0   6   0        9.90       11.41      0.57 o 
   1   6   0        9.93       11.40      0.64 o 
   2   6   0        1.25        1.26      0.41 o 
   3   6   0        0.31       -0.12      0.31 o 
   4   6   0       16.42       16.26      1.40 o 
   5   6   0       14.42       13.12      1.33 o 
   6   6   0        1.33        0.19      0.88 o 
  -8   7   0        1.72        1.23      1.14 o 
  -7   7   0        8.88        8.22      1.10 o 
  -6   7   0       40.97       41.82      1.96 o 
  -5   7   0       18.82       19.02      1.39 o 
  -4   7   0      542.58      547.04     15.02 o 
  -3   7   0       45.73       42.29      1.23 o 
  -2   7   0      595.54      582.49      8.05 o 
  -1   7   0       47.59       47.34      1.52 o 
   0   7   0       34.19       31.07      1.04 o 
   1   7   0       10.44        9.74      1.00 o 
   2   7   0        4.20        3.92      0.59 o 
   3   7   0       37.67       39.87      1.50 o 
   4   7   0       37.48       34.20      4.49 o 
   5   7   0        2.76        3.22      1.35 o 
  -7   8   0        0.00       -0.51      1.11 o 
  -6   8   0        0.10       -0.55      0.62 o 
  -5   8   0        0.61        1.53      0.74 o 
  -4   8   0        0.01        0.33      1.20 o 
  -3   8   0       12.51       15.34      1.26 o 
  -2   8   0        3.67        3.98      0.46 o 
  -1   8   0        2.09        2.73      0.85 o 
   0   8   0        6.28        6.46      0.71 o 
   1   8   0        4.27        7.03      1.40 o 
   2   8   0        2.56        3.08      0.58 o 
   3   8   0        0.02       -0.05      0.51 o 
   4   8   0        0.79        0.10      0.81 o 
  -6   9   0        5.08        4.75      1.08 o 
  -5   9   0       13.47       14.21      1.44 o 
  -4   9   0        1.51        1.10      0.98 o 
  -3   9   0       11.90       14.66      1.33 o 
  -2   9   0        0.45        0.75      0.56 o 
  -1   9   0       40.73       44.12      3.53 o 
   0   9   0        6.76        7.57      1.30 o 
   1   9   0        7.26        7.66      1.83 o 
   2   9   0        1.06        0.24      0.63 o 
  -4  10   0        1.46        2.15      1.38 o 
  -3  10   0        2.45        2.63      1.42 o 
  -2  10   0        4.19        5.16      1.65 o 
  -1  10   0        5.62        7.15      1.83 o 
   0  10   0        0.20        4.06      1.55 o 
   0 -10   1        7.87        7.26      1.79 o 
   1 -10   1        1.54        2.13      1.36 o 
   2 -10   1        6.45        6.67      1.76 o 
   3 -10   1        0.16        0.59      1.10 o 
   4 -10   1        1.65        1.12      1.23 o 
  -2  -9   1        0.26        0.25      0.57 o 
  -1  -9   1       22.66       21.71      3.20 o 
   0  -9   1        0.01        0.03      0.51 o 
   1  -9   1       12.24       12.81      0.90 o 
   2  -9   1        2.92        3.54      0.79 o 
   3  -9   1        0.40        0.55      0.71 o 
   4  -9   1        0.48        0.69      0.64 o 
   5  -9   1        7.77        9.08      1.24 o 
   6  -9   1        0.87        0.71      0.66 o 
  -4  -8   1        1.28        1.48      1.03 o 
  -3  -8   1        1.13        1.39      0.63 o 
  -2  -8   1        1.12        1.29      0.65 o 
  -1  -8   1       44.23       39.00      1.41 o 
   0  -8   1        0.02        0.21      0.33 o 
   1  -8   1       12.26       12.21      1.52 o 
   2  -8   1        0.00        0.45      0.43 o 
   3  -8   1        1.15        1.22      0.97 o 
   4  -8   1        0.35        2.18      1.35 o 
   5  -8   1        0.06        1.99      2.32 o 
   6  -8   1        6.98        7.23      0.98 o 
   7  -8   1        0.70        1.80      0.86 o 
  -5  -7   1        0.98        2.53      1.44 o 
  -4  -7   1        5.21        2.50      0.76 o 
  -3  -7   1        0.03       -0.16      0.40 o 
  -2  -7   1       29.13       29.63      1.05 o 
  -1  -7   1        1.26        2.87      0.60 o 
   0  -7   1      165.38      163.72      3.07 o 
   1  -7   1        8.67        8.30      0.84 o 
   2  -7   1      295.00      287.90      5.91 o 
   3  -7   1       53.09       51.07      1.36 o 
   4  -7   1        5.16        5.92      0.62 o 
   5  -7   1        2.99        3.82      0.86 o 
   6  -7   1        1.40        0.71      0.70 o 
   7  -7   1        0.46       -0.21      0.66 o 
   8  -7   1        4.35        4.84      1.09 o 
  -6  -6   1        0.95        0.06      0.82 o 
  -5  -6   1       15.35       11.47      2.81 o 
  -4  -6   1       17.36       17.17      0.95 o 
  -3  -6   1       52.76       47.26      2.28 o 
  -2  -6   1       37.01       41.42      1.27 o 
  -1  -6   1        5.32        5.44      0.54 o 
   0  -6   1        2.30        2.50      0.38 o 
   1  -6   1       74.70       66.42      1.40 o 
   2  -6   1        1.02        0.93      0.46 o 
   3  -6   1      520.94      506.29      6.65 o 
   4  -6   1       86.83       85.79      2.05 o 
   5  -6   1       74.40       76.22      2.62 o 
   6  -6   1        0.14        0.46      0.51 o 
   7  -6   1        5.35        5.81      1.05 o 
   8  -6   1        0.26       -0.38      0.69 o 
  -7  -5   1        0.14        0.36      0.92 o 
  -6  -5   1        0.39        1.00      0.67 o 
  -5  -5   1        0.81        2.37      1.08 o 
  -4  -5   1        5.41        6.68      1.24 o 
  -3  -5   1       11.52        9.17      0.70 o 
  -2  -5   1       17.55       16.92      0.70 o 
  -1  -5   1       56.63       56.17      1.49 o 
   0  -5   1       18.07       19.78      0.66 o 
   1  -5   1        0.93        1.30      0.27 o 
   2  -5   1        4.16        3.97      0.61 o 
   3  -5   1       26.40       24.97      0.72 o 
   4  -5   1        0.52        1.92      0.66 o 
   5  -5   1        3.56        2.59      0.38 o 
   6  -5   1        5.63        5.09      0.51 o 
   7  -5   1       23.10       21.39      0.96 o 
   8  -5   1        3.73        3.05      0.85 o 
   9  -5   1        0.94       -0.40      0.98 o 
  -8  -4   1        1.50        1.17      1.15 o 
  -7  -4   1        8.81        9.29      1.13 o 
  -6  -4   1       13.21       13.36      1.36 o 
  -5  -4   1        2.77        1.46      0.55 o 
  -4  -4   1        2.46        2.59      0.91 o 
  -3  -4   1        9.27        7.53      0.51 o 
  -2  -4   1       16.03       15.74      0.73 o 
  -1  -4   1       43.62       42.47      1.77 o 
   0  -4   1       64.25       67.72      1.03 o 
   1  -4   1        1.28        1.77      0.46 o 
   2  -4   1       21.20       21.34      1.13 o 
   3  -4   1       75.69       72.50      1.16 o 
   4  -4   1        8.25       10.41      0.44 o 
   5  -4   1      101.58      100.60      2.95 o 
   6  -4   1       10.61       10.78      0.79 o 
   7  -4   1       37.62       36.21      1.17 o 
   8  -4   1        1.03        1.99      0.57 o 
   9  -4   1        0.40       -0.07      0.80 o 
  -8  -3   1        0.94        0.40      0.63 o 
  -7  -3   1        0.83        1.92      1.30 o 
  -6  -3   1        0.47        1.28      1.43 o 
  -5  -3   1       41.04       45.27      1.33 o 
  -4  -3   1       19.46       18.40      1.56 o 
  -3  -3   1       38.34       49.69      1.05 o 
  -2  -3   1       31.66       34.79      0.73 o 
  -1  -3   1       62.42       65.52      0.97 o 
   0  -3   1       45.62       46.92      0.66 o 
   1  -3   1      191.66      184.85      4.03 o 
   2  -3   1      225.04      227.74      3.03 o 
   3  -3   1      238.48      256.20      3.77 o 
   4  -3   1       67.48       56.01      1.58 o 
   5  -3   1       26.44       24.72      1.60 o 
   6  -3   1       39.53       36.35      1.08 o 
   7  -3   1        7.03        6.85      0.54 o 
   8  -3   1        4.06        3.65      0.67 o 
   9  -3   1        0.40        0.87      0.97 o 
  -8  -2   1        0.04       -0.05      0.50 o 
  -7  -2   1        0.24        0.54      0.54 o 
  -6  -2   1        0.33        0.92      0.32 o 
  -5  -2   1       57.34       48.88      1.13 o 
  -4  -2   1        0.07       -0.32      0.32 o 
  -3  -2   1      272.64      274.36      4.01 o 
  -2  -2   1        7.95        7.46      0.62 o 
  -1  -2   1        7.31        8.24      0.43 o 
   0  -2   1       20.46       22.21      0.40 o 
   1  -2   1       11.44       10.06      0.31 o 
   2  -2   1      287.25      285.62      5.34 o 
   3  -2   1      190.65      211.77      2.22 o 
   4  -2   1       68.95       70.55      1.11 o 
   5  -2   1        1.73        1.81      0.30 o 
   6  -2   1        5.40        6.48      0.74 o 
   7  -2   1        0.19        0.34      0.26 o 
   8  -2   1        3.71        3.52      0.77 o 
   9  -2   1        1.93        3.35      1.45 o 
  -9  -1   1        0.00        0.54      0.70 o 
  -8  -1   1        0.01       -0.47      0.60 o 
  -7  -1   1        8.70        8.00      1.79 o 
  -6  -1   1        0.91        1.73      0.34 o 
  -5  -1   1      109.14      111.14      1.90 o 
  -4  -1   1       68.02       77.73      1.80 o 
  -3  -1   1      684.30      733.85      8.56 o 
  -2  -1   1       49.65       51.34      0.92 o 
  -1  -1   1        0.93        1.13      0.29 o 
   0  -1   1       85.74       61.42      0.98 o 
   1  -1   1        5.93        4.81      0.29 o 
   2  -1   1      482.19      500.07      3.62 o 
   3  -1   1      262.45      263.85      2.42 o 
   4  -1   1       30.31       32.41      1.48 o 
   5  -1   1        0.82        0.85      0.50 o 
   6  -1   1       40.10       40.00      0.91 o 
   7  -1   1       13.50       15.77      1.14 o 
   8  -1   1       21.51       18.52      1.29 o 
   9  -1   1        0.14        0.56      0.74 o 
  -9   0   1        0.26        1.22      0.67 o 
  -8   0   1        0.17        1.57      0.65 o 
  -7   0   1        0.22        0.44      0.34 o 
  -6   0   1       71.54       63.88      1.92 o 
  -5   0   1      113.37      114.66      1.79 o 
  -4   0   1      402.77      380.33      5.45 o 
  -3   0   1       30.03       30.12      0.67 o 
  -1   0   1     1186.72     1338.85      5.85 o 
   1   0   1       75.16       71.03      0.93 o 
   2   0   1      163.77      167.23      1.51 o 
   3   0   1        7.48        5.89      0.27 o 
   4   0   1       81.87       74.39      0.93 o 
   5   0   1        0.17        1.76      0.96 o 
   6   0   1       20.17       20.35      1.23 o 
   7   0   1       32.97       34.75      1.64 o 
   8   0   1        2.03        2.60      0.81 o 
   9   0   1        0.44        1.14      0.83 o 
  -9   1   1        0.07        0.23      0.52 o 
  -8   1   1        1.61        3.33      0.72 o 
  -7   1   1       43.41       40.24      1.14 o 
  -6   1   1      122.80      114.12      3.97 o 
  -5   1   1        0.16        0.03      0.21 o 
  -4   1   1       13.31       15.36      0.47 o 
  -3   1   1        0.79        0.69      0.24 o 
  -2   1   1      122.62      103.84      0.93 o 
  -1   1   1     3373.84     3070.50     31.14 o 
   0   1   1      802.22      822.73      3.85 o 
   2   1   1        7.52        7.22      0.18 o 
   3   1   1      117.36      119.73      1.13 o 
   4   1   1      201.81      207.76      2.07 o 
   5   1   1        0.37        0.02      0.37 o 
   6   1   1        0.24        0.39      0.73 o 
   7   1   1       25.59       25.34      1.44 o 
   8   1   1        0.10       -0.48      0.92 o 
   9   1   1        0.03        0.32      0.64 o 
  -9   2   1        1.63        1.89      1.10 o 
  -8   2   1        1.70        2.27      0.41 o 
  -7   2   1       13.64       12.34      1.31 o 
  -6   2   1        3.33        4.70      0.67 o 
  -5   2   1        5.73        4.62      0.52 o 
  -4   2   1       73.09       80.55      1.66 o 
  -3   2   1       19.82       20.20      0.41 o 
  -2   2   1     1298.09     1445.28      6.37 o 
  -1   2   1      327.48      330.89      1.63 o 
   0   2   1       10.80       11.02      0.35 o 
   1   2   1      902.99      957.01      9.71 o 
   2   2   1        7.01        7.28      0.44 o 
   3   2   1       86.18       99.07      1.23 o 
   4   2   1       56.45       58.05      1.76 o 
   5   2   1       17.34       19.54      1.18 o 
   6   2   1        3.99        4.58      0.82 o 
   7   2   1        1.33        6.13      3.71 o 
   8   2   1        1.80        1.67      0.81 o 
  -9   3   1        0.94        1.79      1.14 o 
  -8   3   1       11.76       11.29      1.27 o 
  -7   3   1        6.82        4.50      0.88 o 
  -6   3   1        2.75        2.72      0.77 o 
  -5   3   1        5.47        6.03      0.96 o 
  -4   3   1        1.10        2.15      0.47 o 
  -3   3   1       79.72       80.03      0.91 o 
  -2   3   1        1.06        0.99      0.16 o 
  -1   3   1       70.08       73.59      0.85 o 
   0   3   1      414.68      413.83      3.83 o 
   1   3   1      357.59      380.60      5.00 o 
   2   3   1        9.88       10.81      0.65 o 
   3   3   1      273.92      316.25      5.43 o 
   4   3   1        4.46        3.20      0.31 o 
   5   3   1        5.66        9.78      0.97 o 
   6   3   1        0.01        0.99      0.59 o 
   7   3   1        1.83        2.57      0.79 o 
   8   3   1        4.61        5.67      1.72 o 
  -9   4   1        0.85        0.58      0.96 o 
  -8   4   1        0.29        0.13      0.90 o 
  -7   4   1        6.96        7.11      1.52 o 
  -6   4   1        8.87       10.39      0.92 o 
  -5   4   1       14.33       12.38      0.56 o 
  -4   4   1        2.28        1.90      0.18 o 
  -3   4   1      101.15      109.69      1.57 o 
  -2   4   1       41.31       39.80      0.80 o 
  -1   4   1      139.73      159.82      1.88 o 
   0   4   1       10.20       11.93      0.45 o 
   1   4   1       85.13       95.25      1.53 o 
   2   4   1        0.04        0.13      0.34 o 
   3   4   1       26.38       24.13      0.79 o 
   4   4   1        0.24        0.52      0.54 o 
   5   4   1        0.41        0.32      0.53 o 
   6   4   1        0.73        0.74      0.68 o 
   7   4   1        4.73        3.83      0.95 o 
  -9   5   1        0.21       -0.85      1.24 o 
  -8   5   1        0.83        0.26      0.50 o 
  -7   5   1        7.54        8.84      1.62 o 
  -6   5   1        9.21        7.57      1.81 o 
  -5   5   1        0.21        0.70      0.50 o 
  -4   5   1       27.45       29.16      1.28 o 
  -3   5   1        0.21       -0.15      0.15 o 
  -2   5   1       58.13       50.71      0.92 o 
  -1   5   1       14.26       12.54      0.49 o 
   0   5   1        5.64        8.51      0.69 o 
   1   5   1       49.82       46.67      1.10 o 
   2   5   1       24.90       21.98      0.83 o 
   3   5   1        0.01       -0.16      0.88 o 
   4   5   1        0.85        2.23      0.42 o 
   5   5   1        0.94        1.09      0.69 o 
   6   5   1        0.28        2.07      1.35 o 
   7   5   1        3.74        3.54      1.34 o 
  -8   6   1        6.17        6.67      1.14 o 
  -7   6   1       42.37       36.87      1.86 o 
  -6   6   1        0.15        3.17      2.69 o 
  -5   6   1       24.06       25.26      1.41 o 
  -4   6   1        0.31        1.89      1.20 o 
  -3   6   1        1.36        1.54      0.51 o 
  -2   6   1        1.59        2.16      0.40 o 
  -1   6   1        9.07       10.82      1.31 o 
   0   6   1       37.99       35.88      1.42 o 
   1   6   1       56.42       57.04      1.40 o 
   2   6   1       20.51       21.76      1.02 o 
   3   6   1       11.36       12.05      0.84 o 
   4   6   1       54.66       57.80      4.21 o 
   5   6   1        0.63        1.47      0.77 o 
   6   6   1        2.71        5.12      1.05 o 
  -8   7   1       13.63       14.59      1.60 o 
  -7   7   1        5.00        6.05      1.11 o 
  -6   7   1       52.46       48.99      2.36 o 
  -5   7   1        4.76        3.32      0.76 o 
  -4   7   1       38.91       43.70      2.42 o 
  -3   7   1       41.19       39.64      2.02 o 
  -2   7   1       25.58       25.08      0.85 o 
  -1   7   1        0.94        0.76      0.31 o 
   0   7   1        0.78        1.22      0.69 o 
   1   7   1        5.91        7.40      0.69 o 
   2   7   1       10.01        9.20      1.04 o 
   3   7   1        9.79       12.85      0.91 o 
   4   7   1        0.24       -0.34      0.62 o 
   5   7   1        0.13       -0.13      0.84 o 
  -7   8   1        0.13       -0.55      0.67 o 
  -6   8   1        3.93        2.83      0.83 o 
  -5   8   1        1.00        1.36      0.75 o 
  -4   8   1        2.51        2.51      0.87 o 
  -3   8   1      104.77       99.71      3.29 o 
  -2   8   1        8.79        8.68      1.30 o 
  -1   8   1       24.96       25.92      1.40 o 
   0   8   1       17.05       17.24      0.90 o 
   1   8   1        1.44        2.15      0.57 o 
   2   8   1        4.51        5.46      0.65 o 
   3   8   1        2.21        1.67      0.81 o 
   4   8   1        0.02       -0.15      0.87 o 
  -6   9   1       17.05       19.10      1.81 o 
  -5   9   1        0.66        1.71      0.76 o 
  -4   9   1        4.10        5.56      1.06 o 
  -3   9   1       22.77       23.42      1.82 o 
  -2   9   1        0.00       -0.49      0.54 o 
  -1   9   1        4.53        6.67      1.75 o 
   0   9   1        1.87        2.95      1.17 o 
   1   9   1        0.52       -0.11      0.61 o 
   2   9   1        0.33        0.34      0.74 o 
  -3  10   1        2.80        3.84      1.66 o 
  -2  10   1        2.61        3.64      1.50 o 
  -1  10   1        3.04        6.08      1.69 o 
   0 -10   2        0.07        1.40      1.21 o 
   1 -10   2        1.05        0.19      0.97 o 
   2 -10   2        0.11       -0.26      1.03 o 
   3 -10   2        0.46        1.35      1.52 o 
   4 -10   2        1.40        2.57      1.45 o 
  -2  -9   2        0.87        0.78      0.72 o 
  -1  -9   2        8.11        8.79      1.05 o 
   0  -9   2        0.82        1.03      0.63 o 
   1  -9   2        0.20        0.03      0.83 o 
   2  -9   2        6.92        7.78      1.98 o 
   3  -9   2        0.43        0.31      0.48 o 
   4  -9   2       12.44       10.40      1.03 o 
   5  -9   2        0.13        2.24      2.89 o 
   6  -9   2        0.19        1.87      1.52 o 
  -4  -8   2        0.61       -0.27      0.88 o 
  -3  -8   2        0.11        0.20      0.81 o 
  -2  -8   2        0.57        0.05      0.45 o 
  -1  -8   2       11.25       11.24      1.16 o 
   0  -8   2        4.40        4.07      0.47 o 
   1  -8   2       49.89       46.52      1.97 o 
   2  -8   2        1.90        1.88      0.67 o 
   3  -8   2        0.97        1.72      1.16 o 
   4  -8   2        0.00       -0.28      0.49 o 
   5  -8   2        3.02        4.24      0.82 o 
   6  -8   2       32.59       39.10      2.31 o 
   7  -8   2        0.18        0.58      0.76 o 
  -5  -7   2        0.82        1.10      1.06 o 
  -4  -7   2        3.44        4.57      1.04 o 
  -3  -7   2        3.18        4.89      0.78 o 
  -2  -7   2       97.54       93.77      2.07 o 
  -1  -7   2        4.35        5.16      0.68 o 
   0  -7   2      560.12      544.11     12.25 o 
   1  -7   2       20.77       22.01      1.23 o 
   2  -7   2      144.72      143.07      2.61 o 
   3  -7   2      202.63      180.95     14.88 o 
   4  -7   2       20.60       19.76      0.87 o 
   5  -7   2        4.83        5.08      0.55 o 
   6  -7   2        0.74        1.03      0.67 o 
   7  -7   2        2.81        3.62      1.35 o 
   8  -7   2        4.72        5.53      1.09 o 
  -6  -6   2        0.11        2.50      1.26 o 
  -5  -6   2        7.68        8.56      1.61 o 
  -4  -6   2        3.30        3.12      0.55 o 
  -3  -6   2      208.33      216.27      6.48 o 
  -2  -6   2       48.92       46.03      1.21 o 
  -1  -6   2      152.49      145.38      2.42 o 
   0  -6   2       75.96       69.79      1.39 o 
   1  -6   2      297.19      274.71      3.86 o 
   2  -6   2      564.23      527.82      6.83 o 
   3  -6   2       35.11       34.64      1.75 o 
   4  -6   2      167.62      159.63      3.71 o 
   5  -6   2        4.64        4.70      0.82 o 
   6  -6   2        0.37        2.53      0.51 o 
   7  -6   2        0.37        0.29      0.48 o 
   8  -6   2        0.18        0.16      0.56 o 
  -7  -5   2        0.00       -0.20      0.91 o 
  -6  -5   2        0.66        1.14      0.69 o 
  -5  -5   2        0.21        1.28      0.84 o 
  -4  -5   2       57.45       55.75      1.59 o 
  -3  -5   2       41.87       42.75      1.26 o 
  -2  -5   2       22.04       20.82      0.84 o 
  -1  -5   2       62.11       59.39      1.17 o 
   0  -5   2       18.46       19.10      0.57 o 
   1  -5   2       52.06       52.89      3.74 o 
   2  -5   2        4.22        4.71      0.70 o 
   3  -5   2        0.40        2.37      1.33 o 
   4  -5   2        0.25        0.84      0.30 o 
   5  -5   2        6.38        5.09      0.46 o 
   6  -5   2       23.82       22.30      0.93 o 
   7  -5   2        5.23        5.48      0.58 o 
   8  -5   2        0.63        1.72      1.03 o 
   9  -5   2        0.00       -0.58      1.01 o 
  -8  -4   2        0.41       -0.64      1.17 o 
  -7  -4   2        1.97        1.73      1.01 o 
  -6  -4   2        0.37        0.36      0.55 o 
  -5  -4   2        0.31        1.71      0.46 o 
  -4  -4   2        8.06        7.11      0.70 o 
  -3  -4   2        0.17        0.64      0.33 o 
  -2  -4   2        2.25        2.04      0.64 o 
  -1  -4   2       76.17       76.47      1.11 o 
   0  -4   2       54.29       47.27      1.34 o 
   1  -4   2      287.04      323.03      3.44 o 
   2  -4   2       23.74       21.38      0.54 o 
   3  -4   2       52.62       55.79      1.46 o 
   4  -4   2        0.35        0.28      0.24 o 
   5  -4   2       33.01       32.64      1.46 o 
   6  -4   2        0.04        0.03      0.25 o 
   7  -4   2        4.68        3.07      0.55 o 
   8  -4   2        0.26        0.88      1.19 o 
   9  -4   2        2.19        0.87      0.99 o 
  -8  -3   2        0.04        1.26      0.84 o 
  -7  -3   2       30.88       25.10      1.50 o 
  -6  -3   2        0.00        1.55      0.95 o 
  -5  -3   2       18.61       19.93      1.13 o 
  -4  -3   2        5.35        5.58      0.43 o 
  -3  -3   2        2.43        1.16      0.27 o 
  -2  -3   2       19.97       17.73      0.49 o 
  -1  -3   2        0.01       -0.09      0.13 o 
   0  -3   2        0.34       -0.10      0.12 o 
   1  -3   2        3.05        3.89      0.69 o 
   2  -3   2      514.11      549.05      5.19 o 
   3  -3   2        8.52        8.86      0.58 o 
   4  -3   2      152.01      151.14      2.17 o 
   5  -3   2        1.12        1.06      0.54 o 
   6  -3   2       18.56       17.07      0.72 o 
   7  -3   2        0.84        0.48      0.35 o 
   8  -3   2        3.50        5.33      1.33 o 
   9  -3   2        0.10       -0.08      0.76 o 
  -8  -2   2        4.39        4.26      0.93 o 
  -7  -2   2        3.91        4.08      0.73 o 
  -6  -2   2        1.44        2.16      1.16 o 
  -5  -2   2       18.92       16.96      1.71 o 
  -4  -2   2        0.15       -0.07      0.19 o 
  -3  -2   2       59.40       66.80      1.03 o 
  -2  -2   2       85.30       80.54      1.02 o 
  -1  -2   2      181.42      186.62      1.47 o 
   0  -2   2      966.56     1023.30      4.25 o 
   1  -2   2      100.56       95.67      0.99 o 
   2  -2   2       13.74       11.33      0.32 o 
   3  -2   2       37.52       39.40      0.91 o 
   4  -2   2       38.55       40.28      0.82 o 
   5  -2   2        0.19        2.08      0.37 o 
   6  -2   2        4.28        5.07      0.44 o 
   7  -2   2        3.71        2.86      0.60 o 
   8  -2   2        0.06       -0.53      0.53 o 
   9  -2   2        0.12        0.32      0.62 o 
  -9  -1   2        4.85        4.81      0.95 o 
  -8  -1   2        1.23        0.78      0.63 o 
  -7  -1   2        7.70        7.80      0.96 o 
  -6  -1   2       62.09       65.09      1.95 o 
  -5  -1   2        1.12        1.12      0.64 o 
  -4  -1   2       29.55       26.95      0.67 o 
  -3  -1   2      314.03      346.80      3.56 o 
  -2  -1   2       37.39       29.51      0.73 o 
  -1  -1   2       16.69       12.28      0.20 o 
   0  -1   2        3.74        3.37      0.14 o 
   1  -1   2       31.04       31.40      0.52 o 
   2  -1   2      382.98      395.90      3.14 o 
   3  -1   2        7.27        6.36      0.32 o 
   4  -1   2      117.33      110.49      1.36 o 
   5  -1   2        7.44       10.87      0.40 o 
   6  -1   2        6.95        8.25      0.88 o 
   7  -1   2        7.33        6.34      1.75 o 
   8  -1   2        0.00       -0.27      0.52 o 
   9  -1   2        0.84        0.15      0.61 o 
  -9   0   2        2.97        3.67      0.83 o 
  -8   0   2        5.39        5.61      0.80 o 
  -7   0   2       24.65       22.91      1.24 o 
  -6   0   2       81.76       70.12      1.65 o 
  -5   0   2       41.78       45.02      1.07 o 
  -4   0   2     2076.83     2366.61     22.10 o 
  -3   0   2       14.56       16.32      0.58 o 
  -2   0   2     5379.25     4395.23     47.75 o 
  -1   0   2      623.19      596.87     27.16 o 
   0   0   2      623.19      662.08      5.11 o 
   1   0   2      805.50      849.89      9.85 o 
   2   0   2       64.60       72.08      1.72 o 
   3   0   2      555.98      579.49      7.55 o 
   4   0   2        4.12        3.87      0.51 o 
   5   0   2       92.74       86.89      2.27 o 
   6   0   2       47.64       48.07      1.79 o 
   7   0   2       96.64       96.62      3.21 o 
   8   0   2        0.53        1.32      1.07 o 
   9   0   2        4.91        2.52      0.97 o 
  -9   1   2        0.05        0.78      0.63 o 
  -8   1   2        0.04        2.74      2.08 o 
  -7   1   2       77.27       73.25      1.79 o 
  -6   1   2       60.71       58.29      1.62 o 
  -5   1   2      125.08      122.03      1.88 o 
  -4   1   2      593.71      619.06      8.31 o 
  -3   1   2       61.87       59.31      1.29 o 
  -2   1   2     1953.70     2377.37     14.56 o 
  -1   1   2      139.13      149.00      0.85 o 
   0   1   2     4618.56     2458.28     24.46 o 
   1   1   2     1047.25     1097.96      7.05 o 
   2   1   2       25.21       24.44      0.40 o 
   3   1   2       18.77       18.67      0.73 o 
   4   1   2        0.23       -0.09      0.32 o 
   5   1   2       82.03       87.95      2.41 o 
   6   1   2       16.86       18.33      1.27 o 
   7   1   2        2.82        4.31      0.90 o 
   8   1   2        1.00       -0.08      0.51 o 
   9   1   2        0.59       -0.20      0.73 o 
  -9   2   2        0.01       -0.75      0.91 o 
  -8   2   2        6.76        4.42      0.53 o 
  -7   2   2       10.06        9.32      0.87 o 
  -6   2   2       48.80       47.54      1.64 o 
  -5   2   2       35.51       31.61      0.93 o 
  -4   2   2        0.01        0.76      0.19 o 
  -3   2   2        0.04        0.56      0.38 o 
  -2   2   2      259.57      276.32      4.18 o 
  -1   2   2      815.53      866.26      8.20 o 
   0   2   2        0.08        0.22      0.21 o 
   1   2   2       92.13       90.00      1.07 o 
   2   2   2      147.12      151.56      1.62 o 
   3   2   2      127.20      120.97      1.34 o 
   4   2   2        0.66        0.18      0.62 o 
   5   2   2       17.23       16.33      1.10 o 
   6   2   2        4.82        5.59      0.83 o 
   7   2   2        0.01        0.75      1.12 o 
   8   2   2        0.79        1.79      0.81 o 
  -9   3   2        1.02        3.40      1.27 o 
  -8   3   2        1.75        4.07      0.82 o 
  -7   3   2        1.09        1.28      0.35 o 
  -6   3   2        0.13        0.17      0.27 o 
  -5   3   2        0.50        2.41      0.26 o 
  -4   3   2       46.53       41.52      3.79 o 
  -3   3   2      439.75      511.85      7.41 o 
  -2   3   2       71.61       71.46      3.13 o 
  -1   3   2      519.31      567.48      4.54 o 
   0   3   2        5.23        5.08      0.71 o 
   1   3   2      255.69      255.71      3.73 o 
   2   3   2       34.70       26.94      0.66 o 
   3   3   2        0.33        0.31      0.20 o 
   4   3   2        0.36        1.95      1.49 o 
   5   3   2       25.10       24.21      1.36 o 
   6   3   2        6.09        7.82      1.17 o 
   7   3   2        1.43        1.78      0.80 o 
   8   3   2        5.52        4.57      1.09 o 
  -9   4   2        6.61        5.42      1.47 o 
  -8   4   2        1.30        1.19      0.70 o 
  -7   4   2        1.12        1.75      0.63 o 
  -6   4   2        0.94        0.75      0.47 o 
  -5   4   2        1.50        2.55      0.79 o 
  -4   4   2        8.45        9.01      0.74 o 
  -3   4   2        0.02       -0.10      0.28 o 
  -2   4   2      119.14      120.53      2.17 o 
  -1   4   2       47.02       56.07      0.90 o 
   0   4   2       98.03      111.64      1.64 o 
   1   4   2       44.95       53.34      1.06 o 
   2   4   2       45.66       53.28      2.78 o 
   3   4   2       13.64       13.27      0.83 o 
   4   4   2       14.44       15.27      2.14 o 
   5   4   2        0.01        0.72      0.64 o 
   6   4   2        0.01        0.05      0.56 o 
   7   4   2        0.05       -0.05      0.71 o 
  -9   5   2        0.01        0.76      1.17 o 
  -8   5   2        0.22        0.84      0.65 o 
  -7   5   2        2.53        3.53      0.77 o 
  -6   5   2        0.18        2.22      1.84 o 
  -5   5   2        2.62        3.15      0.60 o 
  -4   5   2        0.14        0.37      0.58 o 
  -3   5   2        0.90        1.96      1.72 o 
  -2   5   2        6.61        6.58      0.28 o 
  -1   5   2        0.88        1.38      0.51 o 
   0   5   2       34.50       41.04      0.98 o 
   1   5   2       21.47       17.27      0.68 o 
   2   5   2        1.78        3.03      1.04 o 
   3   5   2        0.55        3.06      1.82 o 
   4   5   2        1.00        2.81      0.74 o 
   5   5   2        0.24        0.01      0.86 o 
   6   5   2        2.96        3.76      0.94 o 
  -8   6   2        1.14        1.66      0.75 o 
  -7   6   2        0.03        0.67      0.87 o 
  -6   6   2        0.00       -0.37      0.52 o 
  -5   6   2        2.57        1.74      0.81 o 
  -4   6   2        0.00        0.60      0.86 o 
  -3   6   2        1.40        0.73      0.48 o 
  -2   6   2       33.80       32.44      0.77 o 
  -1   6   2        6.00        6.48      0.80 o 
   0   6   2        1.42        0.27      0.31 o 
   1   6   2       10.07       10.80      1.31 o 
   2   6   2       15.33       14.76      0.77 o 
   3   6   2        1.90        1.86      0.64 o 
   4   6   2        0.71        1.83      0.74 o 
   5   6   2        2.64        2.04      0.83 o 
   6   6   2        0.02        1.36      0.82 o 
  -8   7   2       11.05        7.27      1.28 o 
  -7   7   2        5.99        5.38      1.01 o 
  -6   7   2       58.18       56.29      2.58 o 
  -5   7   2       10.61       12.64      2.07 o 
  -4   7   2        5.42        5.74      0.85 o 
  -3   7   2        8.39        7.08      0.83 o 
  -2   7   2       13.67       14.25      1.04 o 
  -1   7   2       18.63       18.33      0.93 o 
   0   7   2        5.35        3.70      0.67 o 
   1   7   2       38.79       37.52      1.26 o 
   2   7   2        1.84        1.58      1.18 o 
   3   7   2       51.96       51.48      2.19 o 
   4   7   2        0.01        0.27      0.70 o 
   5   7   2       24.31       22.18      1.75 o 
  -7   8   2        0.35        1.58      0.81 o 
  -6   8   2        6.14        8.54      1.26 o 
  -5   8   2        0.00       -0.44      0.66 o 
  -4   8   2       18.15       16.31      1.75 o 
  -3   8   2       24.96       25.09      1.54 o 
  -2   8   2        1.21        1.64      0.66 o 
  -1   8   2       16.14       17.15      1.36 o 
   0   8   2        8.00        6.84      1.13 o 
   1   8   2        1.07        0.59      0.33 o 
   2   8   2        1.01        1.78      0.94 o 
   3   8   2        1.15        0.39      0.63 o 
  -6   9   2        0.00        0.07      0.86 o 
  -5   9   2        6.07        7.42      1.24 o 
  -4   9   2        0.21        0.31      0.88 o 
  -3   9   2       10.98       12.81      1.90 o 
  -2   9   2        4.14        4.17      0.85 o 
  -1   9   2        5.09        3.98      0.95 o 
   0   9   2        0.85        0.39      0.70 o 
   1   9   2        5.30        5.66      1.17 o 
  -2  10   2        0.16        1.07      0.72 o 
   0 -10   3        2.77        1.31      1.23 o 
   1 -10   3        0.08       -0.24      0.99 o 
   2 -10   3       28.51       35.87      3.31 o 
   3 -10   3        0.88        0.09      0.97 o 
   4 -10   3       53.83       64.06      4.88 o 
  -2  -9   3        6.19        9.24      1.23 o 
  -1  -9   3        0.23       -0.63      0.63 o 
   0  -9   3        0.01       -0.61      0.61 o 
   1  -9   3        3.00        4.19      0.97 o 
   2  -9   3        6.90        7.90      0.90 o 
   3  -9   3        4.56        3.23      1.33 o 
   5  -9   3        0.23        0.04      0.46 o 
   6  -9   3        1.22        5.57      1.60 o 
  -4  -8   3        1.30        2.16      1.43 o 
  -3  -8   3        0.02       -0.22      0.64 o 
  -2  -8   3        0.33        0.02      0.52 o 
  -1  -8   3        4.60        4.70      0.89 o 
   0  -8   3        1.41        1.07      0.70 o 
   1  -8   3        0.04        0.07      0.68 o 
   2  -8   3        2.11        3.53      1.34 o 
   3  -8   3        3.04        3.12      0.61 o 
   4  -8   3        0.83        1.90      0.54 o 
   5  -8   3        1.66        2.29      1.01 o 
   6  -8   3        6.07        7.96      1.31 o 
   7  -8   3        0.77        0.36      0.68 o 
  -5  -7   3        3.85        5.39      1.79 o 
  -4  -7   3       28.11       25.54      1.53 o 
  -3  -7   3        0.01        0.47      0.53 o 
  -2  -7   3      127.23      118.77      3.45 o 
  -1  -7   3        5.53        6.08      1.01 o 
   0  -7   3       20.53       23.62      1.16 o 
   1  -7   3        0.57        0.89      0.30 o 
   2  -7   3        2.28        2.89      0.37 o 
   3  -7   3       33.55       30.48      1.40 o 
   4  -7   3        0.03        0.21      0.46 o 
   5  -7   3       25.17       24.74      1.01 o 
   6  -7   3        0.20       -0.28      0.49 o 
   7  -7   3        0.05       -0.17      0.71 o 
   8  -7   3        0.04        1.64      1.36 o 
  -6  -6   3        0.41       -0.68      1.24 o 
  -5  -6   3        1.20        1.53      0.66 o 
  -4  -6   3       67.22       68.63      2.51 o 
  -3  -6   3        3.19        2.47      1.29 o 
  -2  -6   3      118.12      121.93      2.81 o 
  -1  -6   3       44.93       43.65      1.91 o 
   0  -6   3      114.31      103.74      2.46 o 
   1  -6   3      113.15      105.14      6.55 o 
   2  -6   3       22.39       18.96      0.75 o 
   3  -6   3       12.82       10.26      0.61 o 
   4  -6   3      287.85      285.10      4.61 o 
   5  -6   3        0.80        0.67      0.77 o 
   6  -6   3        6.48        5.89      1.07 o 
   7  -6   3       19.92       19.99      1.01 o 
   8  -6   3        0.07        3.97      1.30 o 
  -7  -5   3        0.35        1.46      1.38 o 
  -6  -5   3        0.00       -0.94      1.07 o 
  -5  -5   3        8.78        7.65      0.84 o 
  -4  -5   3       69.44       70.44      1.69 o 
  -3  -5   3        2.17        2.34      0.50 o 
  -2  -5   3      137.68      132.91      2.03 o 
  -1  -5   3        2.94        2.86      0.41 o 
   0  -5   3        0.00       -0.03      0.17 o 
   1  -5   3       37.15       32.92      0.76 o 
   2  -5   3       41.30       39.70      0.96 o 
   3  -5   3       65.52       58.50      1.37 o 
   4  -5   3      109.10      104.75      2.06 o 
   5  -5   3        1.30        1.33      0.41 o 
   6  -5   3       21.34       21.16      0.90 o 
   7  -5   3        1.58        1.85      0.78 o 
   8  -5   3        5.78        5.95      0.96 o 
   9  -5   3        1.65        2.56      1.33 o 
  -7  -4   3        3.94        5.05      1.38 o 
  -6  -4   3        0.10        0.15      0.33 o 
  -5  -4   3        8.11        9.00      0.63 o 
  -4  -4   3        9.40       10.61      0.60 o 
  -3  -4   3        2.98        2.37      0.37 o 
  -2  -4   3       16.83       15.49      0.69 o 
  -1  -4   3       87.01       79.85      1.28 o 
   0  -4   3      484.98      488.22      4.34 o 
   1  -4   3       14.98       16.24      0.44 o 
   2  -4   3       22.97       20.36      0.57 o 
   3  -4   3      185.17      172.64      2.47 o 
   4  -4   3       11.62       11.95      0.59 o 
   5  -4   3        0.06        0.06      0.27 o 
   6  -4   3       18.27       15.76      1.53 o 
   7  -4   3        3.24        2.40      0.47 o 
   8  -4   3        0.00        0.74      0.57 o 
   9  -4   3        0.25       -0.06      0.84 o 
  -8  -3   3        0.82        0.18      1.58 o 
  -7  -3   3        0.85        1.29      0.59 o 
  -6  -3   3        8.28        9.13      0.68 o 
  -5  -3   3        2.60        2.07      0.46 o 
  -4  -3   3        0.10       -0.10      0.24 o 
  -3  -3   3       32.70       30.62      1.20 o 
  -2  -3   3      107.13      106.64      2.08 o 
  -1  -3   3      143.75      149.45      1.66 o 
   0  -3   3     2074.52     2538.76     14.93 o 
   1  -3   3      611.66      684.49      5.82 o 
   2  -3   3      557.35      627.72      6.09 o 
   3  -3   3      226.33      241.95      2.98 o 
   4  -3   3       69.53       73.15      1.34 o 
   5  -3   3       56.24       51.68      1.72 o 
   6  -3   3        3.24        4.46      0.50 o 
   7  -3   3        2.47        2.61      1.73 o 
   8  -3   3        3.50        5.03      0.90 o 
   9  -3   3        0.00        0.24      0.64 o 
  -8  -2   3        0.37       -0.12      0.52 o 
  -7  -2   3        3.58        4.94      0.80 o 
  -6  -2   3       12.33       12.76      0.72 o 
  -5  -2   3        2.17        1.95      0.37 o 
  -4  -2   3        8.24       10.99      0.80 o 
  -3  -2   3        1.32        2.41      0.26 o 
  -2  -2   3       42.79       41.44      0.60 o 
  -1  -2   3        8.40        9.34      0.45 o 
   0  -2   3        1.84        1.31      0.14 o 
   1  -2   3        5.33        7.57      0.41 o 
   2  -2   3       94.34      101.87      1.53 o 
   3  -2   3       12.08       13.32      0.81 o 
   4  -2   3        2.97        4.76      0.51 o 
   5  -2   3        9.28        9.27      0.55 o 
   6  -2   3        0.46        0.96      0.54 o 
   7  -2   3        1.25        1.96      0.59 o 
   8  -2   3        0.04       -0.28      0.50 o 
   9  -2   3        0.61        0.36      0.64 o 
  -9  -1   3        0.35        0.05      0.59 o 
  -8  -1   3        5.91        5.72      0.93 o 
  -7  -1   3        0.11       -0.10      0.29 o 
  -6  -1   3        7.38        7.82      0.54 o 
  -5  -1   3        4.57        5.56      0.61 o 
  -4  -1   3       25.43       31.23      0.76 o 
  -3  -1   3        7.53        8.11      0.67 o 
  -2  -1   3       15.83       14.24      0.60 o 
  -1  -1   3        0.79        1.81      0.25 o 
   0  -1   3       23.60       20.29      0.46 o 
   1  -1   3      367.31      383.68      6.58 o 
   2  -1   3      196.13      197.28      1.90 o 
   3  -1   3        2.44        2.12      0.44 o 
   4  -1   3      375.86      406.88      3.86 o 
   5  -1   3        1.99        2.06      0.49 o 
   6  -1   3        3.54        3.82      0.65 o 
   7  -1   3        4.38        5.12      0.78 o 
   8  -1   3        0.00        0.12      0.50 o 
   9  -1   3        0.18        1.03      0.73 o 
  -9   0   3        7.01        9.80      2.11 o 
  -8   0   3       22.60       18.54      0.99 o 
  -7   0   3        7.31        8.32      0.65 o 
  -6   0   3      142.03      112.30     12.15 o 
  -5   0   3        1.55        2.33      0.40 o 
  -4   0   3      128.34      115.30      1.80 o 
  -3   0   3        2.54        2.46      0.58 o 
  -2   0   3      480.20      481.90      5.06 o 
  -1   0   3       27.05       28.43      0.56 o 
   0   0   3        0.28       -0.02      0.13 o 
   1   0   3     2456.89     3024.03     19.76 o 
   2   0   3       95.22       99.22      3.07 o 
   3   0   3       22.02       27.27      0.86 o 
   4   0   3        2.22        3.78      0.64 o 
   5   0   3       12.52       10.89      0.92 o 
   6   0   3       60.52       63.61      2.30 o 
   7   0   3        0.17        0.63      0.58 o 
   8   0   3       17.64       16.39      1.64 o 
   9   0   3        0.11       -0.55      0.76 o 
  -8   1   3        2.08        1.61      0.50 o 
  -7   1   3        7.61        7.99      0.61 o 
  -6   1   3      124.21      128.50      2.40 o 
  -5   1   3       46.53       46.78      1.68 o 
  -4   1   3      138.28      147.93      4.17 o 
  -3   1   3      328.11      340.33      4.61 o 
  -2   1   3       11.48        9.62      0.26 o 
  -1   1   3      275.07      302.49      2.44 o 
   1   1   3      504.68      492.80      5.00 o 
   2   1   3      863.35      897.39     17.43 o 
   3   1   3       50.10       51.09      1.37 o 
   4   1   3        0.38        0.61      0.40 o 
   5   1   3        0.81        2.44      0.96 o 
   6   1   3       23.99       23.28      1.50 o 
   7   1   3        5.53        7.05      0.99 o 
   8   1   3       12.90       11.80      1.29 o 
  -9   2   3        0.19       -0.98      0.98 o 
  -8   2   3        5.58        4.83      0.80 o 
  -7   2   3        0.76        1.93      0.50 o 
  -6   2   3      235.42      238.41      3.70 o 
  -5   2   3        8.09       10.21      0.52 o 
  -4   2   3      102.44       97.36      1.29 o 
  -3   2   3      234.23      206.40      9.03 o 
  -2   2   3        0.08        0.06      0.10 o 
  -1   2   3       19.74       12.90      0.25 o 
   0   2   3      422.39      444.87     11.54 o 
   1   2   3       80.21       86.78      1.11 o 
   2   2   3        6.63        4.69      0.23 o 
   3   2   3       20.04       16.74      0.86 o 
   4   2   3      110.00      105.87      2.90 o 
   5   2   3       13.49       14.78      1.12 o 
   6   2   3        2.93        3.32      0.81 o 
   7   2   3        0.33        0.24      0.70 o 
   8   2   3        0.85        0.38      0.91 o 
  -9   3   3        7.08        8.48      1.63 o 
  -8   3   3        0.45        1.44      0.87 o 
  -7   3   3        0.02       -0.09      0.82 o 
  -6   3   3        6.56        6.91      0.73 o 
  -5   3   3       17.34       20.60      1.52 o 
  -4   3   3      131.53      142.06      2.98 o 
  -3   3   3       27.88       32.64      1.36 o 
  -2   3   3      282.78      300.39      4.62 o 
  -1   3   3       32.94       35.45      1.11 o 
   0   3   3        8.03        8.69      0.61 o 
   1   3   3        3.96        3.17      0.40 o 
   2   3   3        5.50        4.99      0.43 o 
   3   3   3       84.92       89.82      2.22 o 
   4   3   3        0.37        1.12      1.07 o 
   5   3   3        3.25        4.74      0.96 o 
   6   3   3       25.84       32.54      2.25 o 
   7   3   3        0.58        3.40      0.93 o 
   8   3   3        6.05        8.90      1.38 o 
  -9   4   3        0.33        0.35      0.61 o 
  -8   4   3        1.47        1.61      1.02 o 
  -7   4   3        1.69        1.12      0.55 o 
  -6   4   3        0.04       -0.03      0.96 o 
  -5   4   3       10.74       10.14      0.92 o 
  -4   4   3       38.86       45.06      1.87 o 
  -3   4   3       36.15       38.59      1.34 o 
  -2   4   3       90.21      107.20      2.27 o 
  -1   4   3      176.06      195.74      2.28 o 
   0   4   3        8.37        9.08      0.65 o 
   1   4   3       76.07       79.99      2.93 o 
   2   4   3        2.17        2.92      0.43 o 
   3   4   3        1.71        3.62      0.77 o 
   4   4   3       11.68       10.45      1.12 o 
   5   4   3        1.79        1.99      0.74 o 
   6   4   3       16.87       17.80      1.52 o 
   7   4   3        0.06        0.06      0.62 o 
  -9   5   3        0.26        1.00      1.01 o 
  -8   5   3        0.30        0.65      0.66 o 
  -7   5   3        1.56        2.52      0.69 o 
  -6   5   3        0.21        0.18      0.44 o 
  -5   5   3        3.25        4.22      0.68 o 
  -4   5   3        0.05        0.81      0.93 o 
  -3   5   3        1.40        1.08      0.45 o 
  -2   5   3        1.53        1.31      0.51 o 
  -1   5   3       17.03       16.94      0.59 o 
   0   5   3       54.78       46.69      1.16 o 
   1   5   3       37.25       37.60      1.07 o 
   2   5   3       23.51       22.08      1.23 o 
   3   5   3        2.35        2.65      0.45 o 
   4   5   3        1.49        3.89      0.77 o 
   5   5   3        1.21        1.14      0.67 o 
   6   5   3        0.12       -0.75      0.75 o 
  -8   6   3        1.96        2.46      2.36 o 
  -7   6   3        0.49        0.51      0.64 o 
  -6   6   3        7.43        5.09      0.83 o 
  -5   6   3        5.48        5.91      2.13 o 
  -4   6   3        1.66        2.39      0.70 o 
  -3   6   3        5.70        8.38      1.82 o 
  -2   6   3       24.78       18.97      1.24 o 
  -1   6   3       11.18       10.89      0.90 o 
   0   6   3       87.91       76.34      1.89 o 
   1   6   3        6.42        6.49      0.55 o 
   2   6   3       18.94       18.33      0.85 o 
   3   6   3        2.73        4.08      0.76 o 
   4   6   3        0.72        0.68      0.81 o 
   5   6   3        0.09        0.10      0.61 o 
  -8   7   3        5.73        5.78      1.11 o 
  -7   7   3        1.30        1.62      0.83 o 
  -6   7   3        3.49        4.97      1.01 o 
  -5   7   3        0.02        0.81      0.67 o 
  -4   7   3        0.91        1.40      0.64 o 
  -3   7   3       41.67       40.32      1.79 o 
  -2   7   3        2.67        1.51      0.65 o 
  -1   7   3       72.73       67.63      2.47 o 
   0   7   3       16.36       12.93      0.76 o 
   1   7   3       13.18       11.71      1.19 o 
   2   7   3       11.89       10.80      0.85 o 
   3   7   3        5.29        5.54      0.97 o 
   4   7   3       21.96       19.70      2.34 o 
  -7   8   3        0.06        1.28      0.81 o 
  -6   8   3        1.51        1.28      0.99 o 
  -5   8   3        2.53        3.35      1.56 o 
  -4   8   3       17.82       18.76      1.95 o 
  -3   8   3        8.39        9.34      1.83 o 
  -2   8   3       61.17       59.91      2.78 o 
  -1   8   3       19.82       22.86      1.78 o 
   0   8   3        0.02        0.48      0.70 o 
   1   8   3        0.13       -0.19      0.41 o 
   2   8   3        2.14        1.66      0.67 o 
   3   8   3        0.65        2.07      1.78 o 
  -5   9   3        2.96        4.09      1.00 o 
  -4   9   3        0.00        1.56      0.90 o 
  -3   9   3        0.82        0.35      0.62 o 
  -2   9   3        3.98        6.08      0.99 o 
  -1   9   3        0.02        1.32      0.97 o 
   0   9   3        3.50        5.15      0.92 o 
   1   9   3       10.28       15.58      2.25 o 
   0 -10   4        6.19        5.06      1.19 o 
   1 -10   4       13.82       12.11      2.13 o 
   2 -10   4       24.23       26.52      2.92 o 
   3 -10   4       33.09       38.94      3.47 o 
  -2  -9   4        3.07        3.06      0.86 o 
  -1  -9   4        0.86        1.90      0.91 o 
   0  -9   4       15.38       13.44      1.77 o 
   1  -9   4        5.01        5.60      0.97 o 
   2  -9   4        5.22        5.87      1.46 o 
   3  -9   4        5.35        8.20      1.93 o 
   4  -9   4        3.81        8.43      1.73 o 
   5  -9   4        6.03        7.56      1.78 o 
   6  -9   4        6.83        8.62      1.90 o 
  -4  -8   4        1.40        1.26      1.48 o 
  -3  -8   4        5.80        8.17      1.15 o 
  -2  -8   4        0.25        1.09      0.79 o 
  -1  -8   4        2.21        3.27      0.77 o 
   0  -8   4        0.15       -0.19      0.56 o 
   1  -8   4        3.13        3.89      0.74 o 
   2  -8   4       10.19        8.74      0.93 o 
   3  -8   4        4.95        4.94      0.56 o 
   4  -8   4        7.54        8.25      0.67 o 
   5  -8   4        6.41        6.17      0.94 o 
   6  -8   4        0.09        0.16      0.63 o 
   7  -8   4        2.53        2.22      0.98 o 
  -5  -7   4        0.08       -1.00      1.05 o 
  -4  -7   4       44.79       45.22      2.21 o 
  -3  -7   4        6.66        6.84      0.94 o 
  -2  -7   4       51.60       52.09      2.20 o 
  -1  -7   4       82.20       73.64      2.60 o 
   0  -7   4       14.81       13.57      1.04 o 
   1  -7   4       23.31       23.12      1.67 o 
   2  -7   4        1.78        2.35      0.97 o 
   3  -7   4       31.44       28.86      1.06 o 
   4  -7   4        0.76        0.55      0.35 o 
   5  -7   4        8.82        8.37      1.21 o 
   6  -7   4       14.97       17.70      0.99 o 
   7  -7   4       12.22       11.99      1.25 o 
  -6  -6   4       11.77       15.44      2.05 o 
  -5  -6   4       13.71       15.30      1.25 o 
  -4  -6   4       25.72       29.38      1.75 o 
  -3  -6   4       42.90       46.10      4.20 o 
  -2  -6   4       56.30       59.53      2.07 o 
  -1  -6   4      139.71      130.32      3.42 o 
   0  -6   4       98.92       86.56      2.43 o 
   1  -6   4       78.41       72.21      1.33 o 
   2  -6   4        0.01       -0.12      0.25 o 
   3  -6   4      105.92      104.32      2.08 o 
   4  -6   4       86.08       83.72      1.97 o 
   5  -6   4       15.52       14.78      1.15 o 
   6  -6   4       11.34       12.35      0.78 o 
   7  -6   4        4.80        6.64      0.68 o 
  -7  -5   4        0.05        1.34      1.12 o 
  -6  -5   4        0.17        0.17      0.43 o 
  -5  -5   4       21.30       20.62      1.21 o 
  -4  -5   4       12.43        9.97      0.88 o 
  -3  -5   4      209.43      210.81      5.12 o 
  -2  -5   4      185.16      174.77      5.56 o 
  -1  -5   4       12.12       11.10      0.81 o 
   0  -5   4       74.84       66.76      2.35 o 
   1  -5   4        1.53        1.56      0.34 o 
   2  -5   4      179.84      175.37      3.42 o 
   3  -5   4      181.20      178.76      2.82 o 
   4  -5   4        4.33        4.22      0.52 o 
   5  -5   4       33.54       37.06      1.21 o 
   6  -5   4        0.01       -0.07      0.35 o 
   7  -5   4        1.64        1.52      0.79 o 
   8  -5   4        1.94        2.86      1.25 o 
  -7  -4   4        0.26        2.02      1.06 o 
  -6  -4   4        0.63       -0.09      0.37 o 
  -5  -4   4        4.43        4.36      0.52 o 
  -4  -4   4        6.29        6.88      0.54 o 
  -3  -4   4      158.69      150.77      2.17 o 
  -2  -4   4       26.81       21.56      4.36 o 
  -1  -4   4       12.98       16.32      0.95 o 
   0  -4   4      113.73      101.69      3.02 o 
   1  -4   4       11.44       12.05      0.35 o 
   2  -4   4      115.13      103.20      1.65 o 
   3  -4   4       36.49       35.06      0.99 o 
   4  -4   4        7.01        7.64      0.56 o 
   5  -4   4       17.89       17.48      0.78 o 
   6  -4   4       15.41       16.40      0.82 o 
   7  -4   4        7.64        6.64      0.82 o 
   8  -4   4       32.61       33.05      1.95 o 
   9  -4   4        0.87        0.52      1.03 o 
  -8  -3   4        0.03        0.09      0.91 o 
  -7  -3   4        1.33        0.15      0.34 o 
  -6  -3   4       16.76       15.10      0.99 o 
  -5  -3   4        2.85        2.80      0.42 o 
  -4  -3   4       10.36        8.49      0.53 o 
  -3  -3   4       14.81       16.60      0.94 o 
  -2  -3   4      179.67      171.09      1.69 o 
  -1  -3   4      374.19      416.65     15.50 o 
   0  -3   4       80.27       86.91      2.08 o 
   1  -3   4      613.60      661.16      5.87 o 
   2  -3   4       10.28       12.66      0.60 o 
   3  -3   4       45.34       43.06      0.89 o 
   4  -3   4        9.78       10.23      0.91 o 
   5  -3   4        0.91        2.90      1.05 o 
   6  -3   4        5.39        4.29      0.75 o 
   7  -3   4        8.12       10.70      1.16 o 
   8  -3   4        6.72        8.68      1.23 o 
   9  -3   4        0.11        0.16      0.65 o 
  -8  -2   4        0.01        0.00      0.50 o 
  -7  -2   4        8.61        5.24      0.64 o 
  -6  -2   4        6.02        4.52      1.20 o 
  -5  -2   4        0.49        0.79      0.32 o 
  -4  -2   4       29.72       25.50      0.86 o 
  -3  -2   4        7.53        7.30      0.32 o 
  -2  -2   4        2.57        2.86      0.23 o 
  -1  -2   4       99.14      102.63      5.59 o 
   0  -2   4       78.71       84.10      0.83 o 
   1  -2   4      518.67      558.87      4.97 o 
   2  -2   4       36.94       39.89      0.70 o 
   3  -2   4      135.59      138.20      1.86 o 
   4  -2   4       12.56       13.63      0.51 o 
   5  -2   4        2.39        2.17      0.47 o 
   6  -2   4        0.01        0.09      0.39 o 
   7  -2   4        0.10        0.55      0.52 o 
   8  -2   4        0.27       -0.30      0.54 o 
   9  -2   4        0.74        0.97      0.71 o 
  -9  -1   4        0.07        0.25      0.69 o 
  -8  -1   4        7.38        8.16      0.75 o 
  -7  -1   4        0.00        0.65      0.97 o 
  -6  -1   4        4.19        4.69      0.54 o 
  -5  -1   4        1.17        1.44      0.75 o 
  -4  -1   4        0.00        1.50      0.59 o 
  -3  -1   4       53.94       58.02      1.93 o 
  -2  -1   4        6.09        9.93      0.66 o 
  -1  -1   4       19.12       17.83      0.41 o 
   0  -1   4        0.01        0.75      0.48 o 
   1  -1   4       57.53       54.07      1.09 o 
   2  -1   4       42.29       47.11      1.08 o 
   3  -1   4       83.28       91.82      1.18 o 
   4  -1   4       13.90       13.94      0.87 o 
   5  -1   4        0.63        1.85      0.60 o 
   6  -1   4        1.16        2.40      1.03 o 
   7  -1   4        0.68        1.08      0.82 o 
   8  -1   4        0.04        0.34      0.57 o 
   9  -1   4        1.38        1.34      0.89 o 
  -9   0   4        2.36        3.52      1.19 o 
  -8   0   4       17.75       14.12      0.94 o 
  -7   0   4        0.27        0.78      0.39 o 
  -6   0   4      106.39       96.62      2.07 o 
  -5   0   4       10.33       12.97      0.63 o 
  -4   0   4       27.29       24.42      0.65 o 
  -3   0   4       79.47       93.26      1.27 o 
  -2   0   4      101.50      115.33      7.34 o 
  -1   0   4      706.48      747.08      7.72 o 
   0   0   4       80.39       79.47      2.82 o 
   1   0   4      837.36      932.17     13.66 o 
   2   0   4       14.69       17.80      0.56 o 
   3   0   4      447.81      442.27     10.89 o 
   4   0   4        3.27        4.22      0.92 o 
   5   0   4       63.76       63.96      2.13 o 
   6   0   4        0.00        2.30      1.71 o 
   7   0   4        0.71        0.42      0.54 o 
   8   0   4        7.03        8.51      1.13 o 
  -9   1   4        2.19        2.68      1.18 o 
  -8   1   4       29.91       28.11      1.27 o 
  -7   1   4        0.08        0.72      0.38 o 
  -6   1   4       20.92       22.12      2.20 o 
  -5   1   4       52.24       49.17      2.34 o 
  -4   1   4      135.31      141.33      2.50 o 
  -3   1   4        0.64        1.70      0.29 o 
  -2   1   4        3.32        3.17      0.21 o 
  -1   1   4        5.39        6.58      0.28 o 
   0   1   4      402.27      408.51      6.68 o 
   1   1   4       15.48       18.30      0.50 o 
   2   1   4      654.74      682.61      6.86 o 
   3   1   4      150.94      172.12      6.85 o 
   4   1   4       24.82       21.66      1.11 o 
   5   1   4       31.81       30.63      4.09 o 
   6   1   4        3.59        3.35      0.99 o 
   7   1   4       47.65       50.67      5.06 o 
   8   1   4        4.55        5.32      1.15 o 
  -9   2   4        0.37        0.34      0.85 o 
  -8   2   4        0.17        1.16      0.69 o 
  -7   2   4       14.91       14.76      0.74 o 
  -6   2   4      111.67       99.53      2.35 o 
  -5   2   4        2.84        1.61      0.92 o 
  -4   2   4      217.96      214.00      2.40 o 
  -3   2   4       43.08       38.62      0.53 o 
  -2   2   4       86.06       85.93      1.10 o 
  -1   2   4      209.91      214.52      2.52 o 
   0   2   4        9.42        9.18      0.35 o 
   1   2   4      950.38     1004.28     17.45 o 
   2   2   4      155.00      149.10      3.39 o 
   3   2   4       10.40       12.11      0.85 o 
   4   2   4        9.79       14.42      3.50 o 
   5   2   4        0.00       -0.05      0.50 o 
   6   2   4        1.00        0.91      1.62 o 
   7   2   4        7.94        8.88      1.20 o 
   8   2   4        0.09       -0.09      0.73 o 
  -9   3   4        0.02        0.00      0.59 o 
  -8   3   4        0.02        0.63      0.87 o 
  -7   3   4       29.22       30.03      1.59 o 
  -6   3   4        4.34        3.39      0.65 o 
  -5   3   4      155.48      167.36      3.79 o 
  -4   3   4        0.89        1.43      0.45 o 
  -3   3   4       97.95      104.57      2.37 o 
  -2   3   4      420.19      424.48      6.66 o 
  -1   3   4       16.86       15.78      1.53 o 
   0   3   4        9.03       11.12      0.43 o 
   1   3   4      249.90      237.43      4.04 o 
   2   3   4       39.77       37.91      0.88 o 
   3   3   4        0.28        1.25      0.59 o 
   4   3   4      184.83      192.19      6.68 o 
   5   3   4        0.06       -0.07      0.65 o 
   6   3   4       35.40       37.36      2.06 o 
   7   3   4        0.01        0.09      0.57 o 
  -9   4   4        0.62        0.47      0.67 o 
  -8   4   4        8.53        9.23      1.05 o 
  -7   4   4        2.71        1.45      0.61 o 
  -6   4   4        4.61        4.28      0.71 o 
  -5   4   4        4.99        4.35      1.07 o 
  -4   4   4        9.42       10.66      0.86 o 
  -3   4   4      201.86      227.55      4.52 o 
  -2   4   4        8.73        6.74      0.63 o 
  -1   4   4      132.52      137.08      2.72 o 
   0   4   4       13.08       10.88      0.49 o 
   1   4   4       16.95       16.04      0.59 o 
   2   4   4        6.09        5.07      0.46 o 
   3   4   4        9.75        9.47      0.95 o 
   4   4   4       31.52       28.22      1.52 o 
   5   4   4        0.75        1.97      0.94 o 
   6   4   4       15.38       14.02      1.45 o 
   7   4   4        1.04        0.57      0.79 o 
  -8   5   4        0.31        0.83      0.72 o 
  -7   5   4        0.37        1.03      0.61 o 
  -6   5   4        3.74        3.96      1.87 o 
  -5   5   4        0.07        0.22      0.45 o 
  -4   5   4        6.63        6.03      1.32 o 
  -3   5   4       27.97       28.55      2.42 o 
  -2   5   4        0.82        1.77      0.63 o 
  -1   5   4       34.26       34.23      0.82 o 
   0   5   4        0.43        0.59      0.56 o 
   1   5   4        4.91        6.36      1.12 o 
   2   5   4        2.85        1.61      0.79 o 
   3   5   4        0.00        1.17      1.66 o 
   4   5   4        0.01       -0.60      0.60 o 
   5   5   4        0.32        1.33      1.29 o 
   6   5   4        0.67       -0.70      0.74 o 
  -8   6   4        0.28       -0.74      0.74 o 
  -7   6   4        1.89        3.55      0.82 o 
  -6   6   4       12.15       11.18      1.32 o 
  -5   6   4        0.27        0.58      0.55 o 
  -4   6   4       28.99       29.59      3.50 o 
  -3   6   4       11.12       11.43      1.04 o 
  -2   6   4       18.41       14.13      1.03 o 
  -1   6   4       28.75       23.24      0.83 o 
   0   6   4        1.19        1.98      0.41 o 
   1   6   4       41.98       36.98      1.22 o 
   2   6   4       18.11       15.95      1.51 o 
   3   6   4        1.00        1.57      1.07 o 
   4   6   4        0.02        0.09      0.57 o 
   5   6   4        0.44       -0.33      0.76 o 
  -7   7   4        0.47        0.48      0.74 o 
  -6   7   4        0.63        3.21      1.06 o 
  -5   7   4        1.04        1.46      0.70 o 
  -4   7   4        1.85        0.34      0.58 o 
  -3   7   4       32.30       30.48      1.58 o 
  -2   7   4       50.31       49.04      3.25 o 
  -1   7   4       33.11       26.78      1.77 o 
   0   7   4       20.70       18.57      0.91 o 
   1   7   4       42.24       38.01      1.44 o 
   2   7   4        8.86        9.30      1.41 o 
   3   7   4        0.03       -0.66      0.66 o 
   4   7   4        1.88        3.29      0.89 o 
  -6   8   4        0.01        0.87      1.04 o 
  -5   8   4        1.49        2.38      0.83 o 
  -4   8   4        0.01       -0.09      0.53 o 
  -3   8   4        1.22        1.14      0.74 o 
  -2   8   4       35.37       41.60      2.22 o 
  -1   8   4        6.13        5.12      0.91 o 
   0   8   4        6.87        4.02      0.81 o 
   1   8   4        4.25        3.91      1.48 o 
   2   8   4        0.45       -0.37      0.55 o 
  -5   9   4        0.13       -0.90      1.06 o 
  -4   9   4        1.05        0.87      0.84 o 
  -3   9   4       10.24        9.19      1.20 o 
  -2   9   4       15.33       16.57      1.62 o 
  -1   9   4        0.20       -0.22      0.59 o 
   0   9   4        2.60        2.13      0.80 o 
   1 -10   5       11.60       15.34      1.64 o 
   2 -10   5       10.40       11.99      2.51 o 
  -2  -9   5        0.00        0.15      0.61 o 
  -1  -9   5        6.63       10.29      1.25 o 
   0  -9   5        4.57        8.52      2.03 o 
   1  -9   5        3.42        5.32      1.04 o 
   2  -9   5       42.91       53.19      2.49 o 
   3  -9   5        2.51        4.00      1.37 o 
   4  -9   5       35.44       45.87      3.53 o 
   5  -9   5        0.09        0.34      0.98 o 
  -4  -8   5        1.42        0.66      0.73 o 
  -3  -8   5        0.78        1.65      0.71 o 
  -2  -8   5        0.15       -0.52      0.58 o 
  -1  -8   5        0.15        0.63      0.64 o 
   0  -8   5        2.25        2.32      0.83 o 
   1  -8   5        6.83        4.59      0.81 o 
   2  -8   5        0.36        0.46      0.61 o 
   3  -8   5        4.37        3.94      1.33 o 
   4  -8   5        8.19        6.72      0.96 o 
   5  -8   5        0.18       -0.27      0.57 o 
   6  -8   5        0.43        6.08      1.47 o 
  -5  -7   5        3.55        5.34      2.68 o 
  -4  -7   5       11.17       10.63      1.57 o 
  -3  -7   5        6.62        5.64      0.92 o 
  -2  -7   5        0.80        1.06      0.59 o 
  -1  -7   5        4.46        5.70      0.91 o 
   0  -7   5        1.46        3.17      0.71 o 
   1  -7   5      147.89      124.79      3.44 o 
   2  -7   5        5.40        4.27      0.80 o 
   3  -7   5       24.99       21.98      0.90 o 
   4  -7   5        0.11        0.08      0.34 o 
   5  -7   5        3.86        3.34      0.55 o 
   6  -7   5       25.19       26.59      1.80 o 
   7  -7   5        0.23        0.81      0.64 o 
  -6  -6   5       19.04       18.42      2.28 o 
  -5  -6   5        0.11        1.65      0.67 o 
  -4  -6   5       31.47       35.90      1.74 o 
  -3  -6   5       39.30       42.22      1.84 o 
  -2  -6   5       21.52       21.34      3.48 o 
  -1  -6   5       14.49       15.47      1.09 o 
   0  -6   5      134.54      126.16     12.31 o 
   1  -6   5        1.22        2.00      0.73 o 
   2  -6   5       29.55       32.83      1.18 o 
   3  -6   5      213.66      187.11      3.31 o 
   4  -6   5        0.05       -0.04      0.30 o 
   5  -6   5       75.48       70.73      1.94 o 
   6  -6   5        4.44        5.31      0.70 o 
   7  -6   5        0.38        0.20      0.74 o 
   8  -6   5        0.00        0.86      0.97 o 
  -7  -5   5        0.09       -1.00      1.28 o 
  -6  -5   5        1.04        1.48      0.95 o 
  -5  -5   5        1.30        3.69      0.70 o 
  -4  -5   5        8.17        7.25      0.83 o 
  -3  -5   5      124.19      121.78      3.33 o 
  -2  -5   5        1.84        3.28      0.64 o 
  -1  -5   5       44.44       44.69      1.61 o 
   0  -5   5        6.15        5.95      0.69 o 
   1  -5   5       18.97       18.36      0.47 o 
   2  -5   5      136.43      121.92      2.02 o 
   3  -5   5       10.62        8.95      0.62 o 
   4  -5   5      143.74      141.60      2.76 o 
   5  -5   5       16.01       16.79      0.99 o 
   6  -5   5        0.08        0.06      0.33 o 
   7  -5   5        2.79        2.72      0.72 o 
   8  -5   5        0.19       -0.22      0.57 o 
  -7  -4   5        3.36        4.28      1.50 o 
  -6  -4   5        0.26        1.74      1.96 o 
  -5  -4   5       11.51        9.65      0.86 o 
  -4  -4   5       59.12       52.83      1.86 o 
  -3  -4   5        8.05        7.64      1.38 o 
  -2  -4   5       35.28       29.73      1.22 o 
  -1  -4   5       15.13       15.99      0.89 o 
   0  -4   5        7.91        6.85      0.70 o 
   1  -4   5       24.84       24.13      0.89 o 
   2  -4   5       14.65       14.96      0.55 o 
   3  -4   5       45.90       43.38      1.14 o 
   4  -4   5        0.50        0.50      0.32 o 
   5  -4   5        0.13       -0.11      0.62 o 
   6  -4   5       72.78       75.69      1.87 o 
   7  -4   5        6.59        7.03      0.84 o 
   8  -4   5        6.91        6.05      1.00 o 
  -8  -3   5        0.02       -0.35      0.60 o 
  -7  -3   5        8.50        5.54      4.33 o 
  -6  -3   5        0.47        1.08      0.43 o 
  -5  -3   5       40.53       36.73      1.30 o 
  -4  -3   5       37.13       32.60      0.86 o 
  -3  -3   5       98.35       89.56      2.74 o 
  -2  -3   5      144.07      142.41      2.84 o 
  -1  -3   5      138.40      147.99      5.24 o 
   0  -3   5        0.05       -0.04      0.27 o 
   1  -3   5        4.09        6.91      0.38 o 
   2  -3   5       22.80       23.59      0.91 o 
   3  -3   5       32.05       32.21      0.84 o 
   4  -3   5       20.73       19.89      0.73 o 
   5  -3   5        0.44        0.64      0.33 o 
   6  -3   5       19.51       20.80      2.73 o 
   7  -3   5       17.12       15.40      2.11 o 
   8  -3   5       11.47       12.61      1.37 o 
  -8  -2   5        0.01       -0.32      0.74 o 
  -7  -2   5        5.00        4.00      0.60 o 
  -6  -2   5        0.08       -0.12      0.26 o 
  -5  -2   5        4.44        3.66      0.59 o 
  -4  -2   5       12.17       11.58      0.53 o 
  -3  -2   5        8.08        7.48      0.51 o 
  -2  -2   5      102.59      102.84      1.31 o 
  -1  -2   5        2.89        3.11      0.30 o 
   0  -2   5      270.24      287.03      2.67 o 
   1  -2   5        4.24        7.12      0.35 o 
   2  -2   5        0.31        0.36      0.21 o 
   3  -2   5        1.77        1.49      0.25 o 
   4  -2   5        2.84        2.82      0.32 o 
   5  -2   5        9.49        9.39      0.87 o 
   6  -2   5        3.81        4.69      0.88 o 
   7  -2   5        1.30        0.92      0.68 o 
   8  -2   5        3.97        2.83      1.26 o 
  -8  -1   5        0.19        0.31      0.57 o 
  -7  -1   5        1.29        2.30      0.74 o 
  -6  -1   5        3.68        2.66      0.69 o 
  -5  -1   5        0.09       -0.11      0.52 o 
  -4  -1   5        1.51        2.48      0.74 o 
  -3  -1   5       76.29       76.96      1.23 o 
  -2  -1   5        0.34        0.55      0.17 o 
  -1  -1   5      240.34      243.44      2.47 o 
   0  -1   5       39.24       41.14      0.76 o 
   1  -1   5      137.91      124.23      6.69 o 
   2  -1   5        0.61        0.45      0.19 o 
   3  -1   5        2.56        3.33      0.28 o 
   4  -1   5       13.49       15.69      0.89 o 
   5  -1   5       11.19       11.63      1.20 o 
   6  -1   5        0.05        0.12      0.45 o 
   7  -1   5        0.01        0.22      0.51 o 
   8  -1   5        0.04       -0.16      1.02 o 
  -9   0   5        0.78       -0.04      0.73 o 
  -8   0   5       14.25       15.16      0.97 o 
  -7   0   5        3.97        5.63      0.58 o 
  -6   0   5        0.59        0.22      0.41 o 
  -5   0   5        0.18        1.43      0.59 o 
  -4   0   5       21.99       20.70      0.69 o 
  -3   0   5      364.69      402.57      4.51 o 
  -2   0   5       95.62       96.54      1.69 o 
  -1   0   5      666.42      746.47     18.12 o 
   0   0   5      190.05      201.83      2.29 o 
   1   0   5       64.22       74.56      1.08 o 
   2   0   5      194.09      216.16      2.45 o 
   3   0   5        3.54        4.59      0.18 o 
   4   0   5      139.47      133.96      3.20 o 
   5   0   5        8.72        9.18      1.48 o 
   6   0   5        0.26       -0.07      0.51 o 
   7   0   5        5.42        5.13      0.90 o 
   8   0   5        0.18        0.05      0.56 o 
  -9   1   5        4.39        7.34      1.85 o 
  -8   1   5        7.97        6.20      0.84 o 
  -7   1   5        3.01        1.40      1.05 o 
  -6   1   5       22.43       22.78      1.94 o 
  -5   1   5       21.15       18.82      1.81 o 
  -4   1   5       57.84       57.43      1.93 o 
  -3   1   5        5.63        6.02      0.32 o 
  -2   1   5      374.02      405.14      6.09 o 
  -1   1   5       61.53       73.80      1.11 o 
   0   1   5        5.99        7.77      0.53 o 
   1   1   5      808.84      885.57     11.47 o 
   2   1   5        6.28        5.75      0.28 o 
   3   1   5        3.28        4.50      1.01 o 
   4   1   5        6.55        4.92      0.76 o 
   5   1   5        0.03        0.56      1.05 o 
   6   1   5       14.00       15.63      1.26 o 
   7   1   5       13.88       16.18      1.46 o 
   8   1   5        0.84        1.45      0.81 o 
  -9   2   5        0.09        0.10      0.50 o 
  -8   2   5        0.07       -0.43      0.55 o 
  -7   2   5       22.10       21.12      1.56 o 
  -6   2   5        0.81        1.53      0.80 o 
  -5   2   5       74.44       65.21      3.45 o 
  -4   2   5       31.88       27.87      0.85 o 
  -3   2   5        7.22        7.12      0.59 o 
  -2   2   5       53.38       49.82      0.85 o 
  -1   2   5       22.92       25.17      0.58 o 
   0   2   5      609.47      647.52      6.67 o 
   1   2   5      543.65      490.73     27.79 o 
   2   2   5        5.92        6.24      0.75 o 
   3   2   5       35.62       34.83      2.43 o 
   4   2   5        0.01        0.51      0.52 o 
   5   2   5        6.21        5.08      0.85 o 
   6   2   5        4.72        5.75      1.85 o 
   7   2   5        0.06        2.44      1.57 o 
  -9   3   5        0.75        0.37      0.60 o 
  -8   3   5        2.03        2.33      1.05 o 
  -7   3   5        0.71        0.98      0.57 o 
  -6   3   5       34.41       34.55      1.66 o 
  -5   3   5       10.80        9.44      0.91 o 
  -4   3   5        1.75        2.50      1.40 o 
  -3   3   5        0.73        1.03      0.47 o 
  -2   3   5       28.48       27.80      1.05 o 
  -1   3   5      180.79      180.10      2.31 o 
   0   3   5        8.08        6.83      0.42 o 
   1   3   5       87.42       87.94      2.13 o 
   2   3   5      103.33       98.75      1.68 o 
   3   3   5       60.82       66.78      2.97 o 
   4   3   5       62.66       69.31      2.54 o 
   5   3   5       23.13       24.57      1.60 o 
   6   3   5        4.23        6.90      1.09 o 
   7   3   5        0.18        0.22      0.73 o 
  -9   4   5        3.86        4.38      0.97 o 
  -8   4   5        2.11        3.31      1.02 o 
  -7   4   5        2.41        4.01      0.81 o 
  -6   4   5        4.46        5.91      0.90 o 
  -5   4   5       21.47       22.03      1.27 o 
  -4   4   5        1.27        1.78      0.53 o 
  -3   4   5        3.02        2.79      0.57 o 
  -2   4   5        2.21        2.76      0.54 o 
  -1   4   5        3.98        4.60      0.56 o 
   0   4   5       30.13       26.00      0.75 o 
   1   4   5        0.23       -0.16      0.38 o 
   2   4   5      116.67      104.89      3.50 o 
   3   4   5        3.73        5.68      1.22 o 
   4   4   5       42.88       42.16      1.96 o 
   5   4   5       15.66       14.92      1.55 o 
   6   4   5       11.64       13.54      2.67 o 
  -8   5   5        1.22        1.49      0.74 o 
  -7   5   5        0.02       -0.37      0.68 o 
  -6   5   5        0.12       -0.28      0.51 o 
  -5   5   5        0.09       -0.31      0.91 o 
  -4   5   5        0.12        0.22      0.49 o 
  -3   5   5        0.04       -0.37      0.46 o 
  -2   5   5        0.29        1.95      0.83 o 
  -1   5   5        0.22       -0.18      0.21 o 
   0   5   5        0.47        0.79      0.36 o 
   1   5   5        0.38        0.42      0.37 o 
   2   5   5        1.84        1.63      1.00 o 
   3   5   5        0.00        0.49      0.56 o 
   4   5   5        4.74        4.95      0.98 o 
   5   5   5        0.03       -0.19      1.04 o 
   6   5   5        1.42        1.79      1.05 o 
  -8   6   5        0.92        1.03      0.82 o 
  -7   6   5        1.11        1.08      0.68 o 
  -6   6   5        1.52        3.46      1.33 o 
  -5   6   5        2.80        5.65      1.64 o 
  -4   6   5        0.42        0.62      0.57 o 
  -3   6   5        6.12        8.00      0.96 o 
  -2   6   5        6.31        8.58      2.00 o 
  -1   6   5        4.87        5.52      0.91 o 
   0   6   5       17.86       19.32      1.66 o 
   1   6   5        3.87        3.27      0.49 o 
   2   6   5        0.03        0.06      0.28 o 
   3   6   5        4.09        2.53      1.04 o 
   4   6   5        0.91        0.84      0.75 o 
   5   6   5        2.10        3.24      1.72 o 
  -7   7   5        3.66        2.97      0.99 o 
  -6   7   5        1.96        0.87      0.69 o 
  -5   7   5       25.30       24.86      1.65 o 
  -4   7   5       25.60       23.58      1.52 o 
  -3   7   5       14.04       16.54      1.98 o 
  -2   7   5       23.03       21.13      1.48 o 
  -1   7   5        8.86        6.85      1.61 o 
   0   7   5       27.25       26.80      1.58 o 
   1   7   5        1.43        2.98      0.81 o 
   2   7   5        2.78        2.94      0.84 o 
   3   7   5        0.00        0.00      0.46 o 
  -6   8   5        2.65        2.23      1.49 o 
  -5   8   5        0.15        0.59      0.67 o 
  -4   8   5        0.02        0.51      0.75 o 
  -3   8   5       13.77       11.41      1.25 o 
  -2   8   5        0.62        1.14      0.71 o 
  -1   8   5        8.63        8.89      1.07 o 
   0   8   5        0.05        0.17      0.58 o 
   1   8   5        0.32       -0.15      0.82 o 
   2   8   5        0.02       -0.19      0.91 o 
  -3   9   5       18.84       25.95      3.88 o 
  -2   9   5        1.33        2.33      1.00 o 
  -1   9   5       26.08       35.54      2.82 o 
  -2  -9   6        4.41        6.18      1.15 o 
  -1  -9   6        1.71        2.15      0.94 o 
   0  -9   6        9.07       13.25      1.49 o 
   1  -9   6        0.78        0.47      0.70 o 
   2  -9   6        4.42        6.07      1.04 o 
   3  -9   6        2.02        1.72      1.09 o 
   4  -9   6        4.92        4.13      1.01 o 
   5  -9   6        2.64        7.72      2.07 o 
  -3  -8   6        0.04        0.17      0.86 o 
  -2  -8   6       15.40       20.75      1.55 o 
  -1  -8   6        0.00        0.10      0.71 o 
   0  -8   6       10.19       11.45      1.23 o 
   1  -8   6        1.35        1.56      0.68 o 
   2  -8   6        0.03        0.58      0.67 o 
   3  -8   6        0.00        0.65      0.72 o 
   4  -8   6        0.06        0.21      0.67 o 
   5  -8   6        3.75        3.19      0.84 o 
   6  -8   6        0.04        0.22      1.01 o 
  -5  -7   6        2.51        3.59      1.51 o 
  -4  -7   6        0.22       -0.03      0.48 o 
  -3  -7   6        3.12        3.22      0.78 o 
  -2  -7   6        0.05        0.33      0.61 o 
  -1  -7   6       11.94        9.47      1.16 o 
   0  -7   6        2.33        0.35      0.53 o 
   1  -7   6        8.83        8.27      1.46 o 
   2  -7   6        0.58        1.90      0.66 o 
   3  -7   6        6.40        5.70      1.97 o 
   4  -7   6        0.37        0.51      0.34 o 
   5  -7   6        0.38        0.16      0.46 o 
   6  -7   6        2.10        4.40      1.12 o 
   7  -7   6        0.03       -0.91      0.91 o 
  -6  -6   6        2.45        0.63      1.32 o 
  -5  -6   6       24.90       25.72      1.66 o 
  -4  -6   6        8.47        7.74      1.07 o 
  -3  -6   6       10.16        8.81      2.27 o 
  -2  -6   6        0.68        0.40      0.57 o 
  -1  -6   6        4.82        4.50      0.86 o 
   0  -6   6       28.08       19.29      1.55 o 
   1  -6   6       25.56       17.18      2.55 o 
   2  -6   6       91.75       84.32      2.65 o 
   3  -6   6       16.81       11.31      1.00 o 
   4  -6   6       12.51       11.62      0.72 o 
   5  -6   6        0.90        3.86      0.99 o 
   6  -6   6        2.16        2.21      0.58 o 
   7  -6   6        6.56        6.53      1.04 o 
  -6  -5   6       14.38       13.92      1.23 o 
  -5  -5   6        3.45        4.06      0.83 o 
  -4  -5   6        2.46        3.37      0.78 o 
  -3  -5   6       54.92       51.47      1.88 o 
  -2  -5   6        2.46        3.43      0.76 o 
  -1  -5   6       27.87       25.41      1.30 o 
   0  -5   6        0.53        1.83      0.95 o 
   1  -5   6       24.23       22.83      1.18 o 
   2  -5   6        8.96        7.54      0.46 o 
   3  -5   6       14.35       15.05      0.69 o 
   4  -5   6      277.51      271.00      4.48 o 
   5  -5   6       43.78       42.36      1.40 o 
   6  -5   6       22.46       22.58      1.48 o 
   7  -5   6        0.35        0.70      0.61 o 
   8  -5   6        0.46       -0.52      0.62 o 
  -7  -4   6        0.01       -0.32      0.80 o 
  -6  -4   6        0.00       -0.37      0.71 o 
  -5  -4   6        0.52        1.16      0.61 o 
  -4  -4   6       62.46       63.16      2.27 o 
  -3  -4   6        9.00        9.36      0.92 o 
  -2  -4   6      421.79      412.40      7.86 o 
  -1  -4   6       13.69       13.97      0.92 o 
   0  -4   6       81.41       78.12      2.12 o 
   1  -4   6      160.92      144.57      4.08 o 
   2  -4   6        7.55        6.21      0.85 o 
   3  -4   6        0.97        0.89      0.32 o 
   4  -4   6      281.73      272.34      4.28 o 
   5  -4   6        0.93        2.28      0.91 o 
   6  -4   6       18.13       17.27      1.21 o 
   7  -4   6        3.48        2.27      0.77 o 
   8  -4   6        0.08        0.29      0.59 o 
  -8  -3   6        3.31        3.47      1.27 o 
  -7  -3   6        1.95        1.80      0.61 o 
  -6  -3   6        3.55        5.43      0.80 o 
  -5  -3   6        1.13        0.51      0.46 o 
  -4  -3   6       15.93       14.11      1.01 o 
  -3  -3   6       67.97       64.06      2.62 o 
  -2  -3   6        2.25        1.53      0.58 o 
  -1  -3   6       28.70       30.69      1.14 o 
   0  -3   6      178.06      172.72      3.33 o 
   1  -3   6      184.50      180.37     11.27 o 
   2  -3   6        1.06        1.38      0.25 o 
   3  -3   6        0.12        0.57      0.33 o 
   4  -3   6      104.67      102.35      1.90 o 
   5  -3   6        9.00        9.84      0.58 o 
   6  -3   6      106.89      107.01      3.45 o 
   7  -3   6       17.17       16.82      1.44 o 
   8  -3   6       26.68       22.14      1.71 o 
  -8  -2   6        0.07       -0.37      0.92 o 
  -7  -2   6        0.29       -0.01      0.36 o 
  -6  -2   6       21.72       21.83      1.09 o 
  -5  -2   6       16.70       16.48      0.77 o 
  -4  -2   6       26.92       28.96      0.84 o 
  -3  -2   6       10.24        8.11      0.65 o 
  -2  -2   6       35.62       31.36      1.71 o 
  -1  -2   6       57.81       57.65      0.77 o 
   0  -2   6       86.39       87.42      1.31 o 
   1  -2   6       72.59       70.79      1.73 o 
   2  -2   6       17.23       17.22      0.62 o 
   3  -2   6        3.25        4.24      0.41 o 
   4  -2   6        0.02        0.84      0.97 o 
   5  -2   6        0.02        0.87      1.81 o 
   6  -2   6        2.02        2.86      0.82 o 
   7  -2   6        1.48        2.35      0.95 o 
   8  -2   6        0.16       -0.68      0.68 o 
  -8  -1   6        0.06        0.21      0.42 o 
  -7  -1   6        0.06        0.37      0.38 o 
  -6  -1   6        7.28        6.15      0.67 o 
  -5  -1   6        2.73        3.86      0.44 o 
  -4  -1   6        2.92        1.73      0.61 o 
  -3  -1   6        1.75        2.64      0.30 o 
  -2  -1   6        3.30        3.68      0.58 o 
  -1  -1   6        0.26        0.05      0.16 o 
   0  -1   6        1.26        1.53      0.23 o 
   1  -1   6       19.11       21.23      0.93 o 
   2  -1   6       19.51       16.80      0.56 o 
   3  -1   6        1.91        2.06      0.25 o 
   4  -1   6        1.71        3.48      1.34 o 
   5  -1   6        0.38        0.94      0.53 o 
   6  -1   6        0.49        0.72      0.70 o 
   7  -1   6        1.73        4.19      0.98 o 
   8  -1   6        0.04       -0.49      0.70 o 
  -8   0   6        0.45        0.08      0.79 o 
  -7   0   6        0.59        1.35      0.43 o 
  -6   0   6        2.51        2.13      0.41 o 
  -5   0   6       23.88       21.40      0.83 o 
  -4   0   6       18.35       18.54      0.63 o 
  -3   0   6       70.63       71.58      1.28 o 
  -2   0   6      125.65      127.12      8.69 o 
  -1   0   6       45.13       46.30      1.09 o 
   0   0   6      118.00      127.92      1.76 o 
   1   0   6      111.52      116.98      1.69 o 
   2   0   6       24.18       24.64      0.65 o 
   3   0   6        3.40        4.38      0.41 o 
   4   0   6       48.72       53.25      1.90 o 
   5   0   6        5.24        7.18      0.88 o 
   6   0   6        4.73        5.96      0.95 o 
   7   0   6        0.92        1.64      0.77 o 
   8   0   6        0.13       -0.15      1.14 o 
  -9   1   6        1.93        4.61      1.56 o 
  -8   1   6        1.63        1.32      0.60 o 
  -7   1   6        5.29        4.89      0.57 o 
  -6   1   6        0.07        0.40      0.71 o 
  -5   1   6       14.29       16.68      0.74 o 
  -4   1   6        0.04        0.22      0.24 o 
  -3   1   6       78.25       82.50      1.37 o 
  -2   1   6      303.08      310.58      3.71 o 
  -1   1   6      307.50      332.91      3.91 o 
   0   1   6       44.84       47.37      1.23 o 
   1   1   6        6.35        3.33      0.36 o 
   2   1   6        4.98        6.20      0.42 o 
   3   1   6       12.94       11.20      0.88 o 
   4   1   6        9.79       11.45      1.00 o 
   5   1   6        5.04        4.15      0.89 o 
   6   1   6        1.57        4.94      0.92 o 
   7   1   6        1.39        2.65      1.67 o 
  -9   2   6        0.01        0.53      0.68 o 
  -8   2   6        9.85       11.02      1.96 o 
  -7   2   6        0.34        0.36      0.53 o 
  -6   2   6        0.17       -0.17      0.78 o 
  -5   2   6       61.31       67.13      2.17 o 
  -4   2   6        1.06        2.14      0.42 o 
  -3   2   6        2.73        4.53      0.30 o 
  -2   2   6       15.17       14.20      0.47 o 
  -1   2   6       34.70       35.22      0.83 o 
   0   2   6      241.64      241.70      3.17 o 
   1   2   6      143.27      140.90      4.06 o 
   2   2   6      136.59      138.80      2.14 o 
   3   2   6       18.57       22.80      1.30 o 
   4   2   6        0.05       -0.73      0.73 o 
   5   2   6        0.94        0.31      0.61 o 
   6   2   6        4.34        6.79      1.80 o 
   7   2   6        4.12        4.84      1.22 o 
  -8   3   6        0.23       -0.24      0.68 o 
  -7   3   6        4.75        3.59      0.84 o 
  -6   3   6       92.25       90.61      3.06 o 
  -5   3   6       44.34       50.68      1.90 o 
  -4   3   6       40.95       39.59      1.55 o 
  -3   3   6       12.85       15.66      1.02 o 
  -2   3   6       16.07       15.28      0.71 o 
  -1   3   6       82.61       75.62      2.02 o 
   0   3   6      262.33      271.80      3.96 o 
   1   3   6        2.92        2.77      0.57 o 
   2   3   6      238.62      201.66     18.42 o 
   3   3   6        5.12        5.63      1.11 o 
   4   3   6        2.93        2.75      0.72 o 
   5   3   6        1.24        0.96      0.86 o 
   6   3   6        0.27        0.20      0.62 o 
   7   3   6        0.97        1.73      0.91 o 
  -8   4   6        1.18        0.55      0.65 o 
  -7   4   6        5.89        4.17      0.83 o 
  -6   4   6        2.41        3.34      2.02 o 
  -5   4   6       12.65       13.76      1.10 o 
  -4   4   6        0.71        1.41      0.55 o 
  -3   4   6       25.62       26.27      1.94 o 
  -2   4   6        0.02       -0.28      0.43 o 
  -1   4   6       44.48       41.21      1.87 o 
   0   4   6      178.34      172.96      7.70 o 
   1   4   6        0.44        2.15      0.89 o 
   2   4   6      159.13      154.82      8.01 o 
   3   4   6       15.01       15.47      1.28 o 
   4   4   6       83.26       80.16      5.73 o 
   5   4   6        0.25        1.10      0.89 o 
   6   4   6        3.30        3.24      1.01 o 
  -8   5   6        2.18        2.38      0.96 o 
  -7   5   6        1.55        5.18      1.61 o 
  -6   5   6        0.30        0.55      0.63 o 
  -5   5   6        0.41        3.28      0.73 o 
  -4   5   6        1.07        1.18      0.62 o 
  -3   5   6        0.02        0.01      0.40 o 
  -2   5   6       10.55        9.53      1.02 o 
  -1   5   6        5.32        5.02      0.77 o 
   0   5   6        0.42        0.13      0.28 o 
   1   5   6        0.01        0.99      1.05 o 
   2   5   6        0.17        0.07      0.32 o 
   3   5   6        0.35       -0.17      0.56 o 
   4   5   6        0.00        0.00      0.80 o 
   5   5   6        0.50        0.40      0.76 o 
  -7   6   6        0.06        0.12      0.98 o 
  -6   6   6        1.43        3.95      0.85 o 
  -5   6   6        0.25        0.82      0.62 o 
  -4   6   6        0.00        1.18      1.71 o 
  -3   6   6        0.50        0.23      0.49 o 
  -2   6   6        1.20        0.63      0.57 o 
  -1   6   6        1.80        0.92      0.61 o 
   0   6   6        0.01       -0.14      0.33 o 
   1   6   6        0.47        0.36      0.35 o 
   2   6   6        2.36        5.13      1.10 o 
   3   6   6        0.52        1.23      0.67 o 
   4   6   6        0.21        0.35      0.72 o 
  -6   7   6       14.54       13.47      2.71 o 
  -5   7   6        0.01        2.84      1.97 o 
  -4   7   6       15.82       14.27      1.26 o 
  -3   7   6        0.55        0.69      0.61 o 
  -2   7   6        8.40       10.40      1.24 o 
  -1   7   6        0.47       -0.22      0.55 o 
   0   7   6        0.08        0.84      0.71 o 
   1   7   6        0.64        0.30      0.55 o 
   2   7   6        3.51        3.59      0.76 o 
   3   7   6        4.23        6.23      1.03 o 
  -5   8   6        5.82        4.09      1.13 o 
  -4   8   6        0.76        3.65      1.89 o 
  -3   8   6        2.31        1.65      0.79 o 
  -2   8   6        0.00       -0.84      0.84 o 
  -1   8   6        0.35        1.91      0.77 o 
   0   8   6        0.40        0.01      0.54 o 
   1   8   6        0.41        4.29      1.39 o 
  -1  -9   7        0.28        1.62      0.93 o 
   0  -9   7       20.07       24.40      1.95 o 
   1  -9   7        3.70        2.94      1.27 o 
   2  -9   7        4.83        7.50      2.24 o 
   3  -9   7       13.48       16.09      1.82 o 
   4  -9   7        8.13       12.32      1.56 o 
  -3  -8   7        8.19       12.08      1.72 o 
  -2  -8   7        4.88        7.54      1.23 o 
  -1  -8   7        0.07        0.59      0.66 o 
   0  -8   7       11.88       10.72      1.17 o 
   1  -8   7        1.08       -0.09      0.56 o 
   2  -8   7        8.40        7.54      1.72 o 
   3  -8   7        0.09        0.28      0.61 o 
   4  -8   7        0.03        0.87      0.64 o 
   5  -8   7        0.29        0.42      0.58 o 
  -4  -7   7        3.75        4.66      1.06 o 
  -3  -7   7        3.90        3.22      0.90 o 
  -2  -7   7        1.94        2.44      1.92 o 
  -1  -7   7       11.65       12.21      1.14 o 
   0  -7   7        0.07        0.18      0.51 o 
   1  -7   7        2.64        3.64      0.78 o 
   2  -7   7        8.27        8.81      1.12 o 
   3  -7   7        1.10        0.50      1.09 o 
   4  -7   7       13.68       14.13      1.25 o 
   5  -7   7        2.65        1.90      1.35 o 
   6  -7   7        0.00        0.25      0.62 o 
  -5  -6   7        2.18        1.21      0.82 o 
  -4  -6   7        0.88        0.60      1.02 o 
  -3  -6   7        2.98        5.32      0.94 o 
  -2  -6   7       15.06       15.46      1.62 o 
  -1  -6   7       94.14       81.72      2.76 o 
   0  -6   7        0.01        0.10      0.56 o 
   1  -6   7      149.97      118.71      3.37 o 
   2  -6   7        0.03       -0.65      0.65 o 
   3  -6   7        1.26        0.41      0.49 o 
   4  -6   7        3.82        3.56      0.76 o 
   5  -6   7        0.06        0.13      0.40 o 
   6  -6   7        8.58       10.40      0.84 o 
   7  -6   7        4.54        5.07      1.14 o 
  -6  -5   7        0.06        0.35      0.73 o 
  -5  -5   7        2.36        3.49      0.77 o 
  -4  -5   7        0.01        0.68      0.55 o 
  -3  -5   7        0.08        0.02      0.42 o 
  -2  -5   7        2.70        3.39      0.76 o 
  -1  -5   7       21.59       21.51      2.18 o 
   0  -5   7       47.79       47.27      2.14 o 
   1  -5   7        9.28        9.65      1.09 o 
   2  -5   7        0.05        3.77      0.91 o 
   3  -5   7       88.86       81.15      1.79 o 
   4  -5   7       39.38       41.13      1.38 o 
   5  -5   7        1.76        1.62      0.52 o 
   6  -5   7        8.08        7.96      0.93 o 
   7  -5   7        0.00       -0.66      0.66 o 
  -7  -4   7        2.34        2.52      1.73 o 
  -6  -4   7        0.00       -0.03      0.53 o 
  -5  -4   7        4.80        7.03      0.97 o 
  -4  -4   7        0.09       -0.44      0.47 o 
  -3  -4   7       86.30       92.12      2.74 o 
  -2  -4   7      142.77      136.97      3.66 o 
  -1  -4   7       20.04       17.46      1.23 o 
   0  -4   7       89.74       76.98      2.20 o 
   1  -4   7       41.73       40.49      1.57 o 
   2  -4   7      189.84      172.90      2.78 o 
   3  -4   7      123.79      123.21      3.16 o 
   4  -4   7       15.83       14.39      0.76 o 
   5  -4   7       39.16       40.51      1.27 o 
   6  -4   7        0.11       -0.01      0.46 o 
   7  -4   7        0.11        0.59      0.66 o 
   8  -4   7        1.34        1.89      0.84 o 
  -7  -3   7        3.73        3.75      0.78 o 
  -6  -3   7        4.91        4.64      0.84 o 
  -5  -3   7       14.79       12.89      1.04 o 
  -4  -3   7        0.19       -0.34      0.59 o 
  -3  -3   7       20.45       20.55      1.42 o 
  -2  -3   7       18.54       17.36      1.03 o 
  -1  -3   7        1.48        2.59      0.54 o 
   0  -3   7      152.21      140.68      3.04 o 
   1  -3   7       13.00       13.55      0.59 o 
   2  -3   7      580.14      592.62     12.09 o 
   3  -3   7       37.80       36.12      1.09 o 
   4  -3   7      213.82      208.14      6.00 o 
   5  -3   7       63.57       65.46      2.49 o 
   6  -3   7       36.49       32.69      1.72 o 
   7  -3   7        0.12        0.31      1.20 o 
   8  -3   7        1.12        3.08      2.90 o 
  -8  -2   7        1.57        0.69      0.83 o 
  -7  -2   7        3.17        4.41      0.77 o 
  -6  -2   7        1.98        7.64      2.28 o 
  -5  -2   7        0.15        0.14      0.30 o 
  -4  -2   7        1.55        1.90      0.53 o 
  -3  -2   7        0.60        0.77      0.23 o 
  -2  -2   7        0.18        0.37      0.24 o 
  -1  -2   7        2.19        2.81      0.63 o 
   0  -2   7       23.20       23.54      0.64 o 
   1  -2   7       21.86       24.84      2.21 o 
   2  -2   7       68.39       68.46      1.37 o 
   3  -2   7       24.46       23.40      0.77 o 
   4  -2   7        7.02        7.37      0.90 o 
   5  -2   7       28.54       24.15      1.39 o 
   6  -2   7        4.42        5.14      1.18 o 
   7  -2   7       23.52       24.36      1.81 o 
   8  -2   7        1.42        1.31      0.83 o 
  -8  -1   7        0.30        0.53      0.98 o 
  -7  -1   7        3.23        3.17      0.99 o 
  -6  -1   7        9.41        9.99      0.70 o 
  -5  -1   7        0.27        0.06      0.37 o 
  -4  -1   7       19.57       18.41      0.89 o 
  -3  -1   7        4.45        4.14      0.38 o 
  -2  -1   7        0.35        0.36      0.22 o 
  -1  -1   7        7.17        7.37      0.45 o 
   0  -1   7       37.18       32.41      1.64 o 
   1  -1   7       52.81       46.79      1.05 o 
   2  -1   7       32.19       32.01      0.94 o 
   3  -1   7        2.83        4.35      0.47 o 
   4  -1   7        1.88        2.05      0.93 o 
   5  -1   7        1.68        1.72      0.65 o 
   6  -1   7        0.48        0.96      0.64 o 
   7  -1   7        0.67        1.23      0.79 o 
   8  -1   7        0.24       -0.31      0.84 o 
  -8   0   7        1.97        1.61      1.08 o 
  -7   0   7        0.25       -0.13      0.37 o 
  -6   0   7        5.74        5.30      0.53 o 
  -5   0   7        5.95        6.28      0.52 o 
  -4   0   7        8.76        8.12      1.05 o 
  -3   0   7        0.20        1.18      1.13 o 
  -2   0   7        8.23        8.55      0.48 o 
  -1   0   7        7.66        9.99      0.44 o 
   0   0   7       32.57       31.31      0.83 o 
   1   0   7        6.45        5.86      0.78 o 
   2   0   7        0.95        1.30      0.44 o 
   3   0   7       16.43       18.39      0.57 o 
   4   0   7        2.01        3.13      0.69 o 
   5   0   7       16.94       18.78      1.33 o 
   6   0   7        0.27        1.06      0.87 o 
   7   0   7        2.94        4.38      1.08 o 
  -8   1   7        0.83        1.00      0.61 o 
  -7   1   7        0.97        2.78      0.76 o 
  -6   1   7        8.01        8.37      0.64 o 
  -5   1   7       17.77       19.44      0.77 o 
  -4   1   7        2.22        3.59      0.39 o 
  -3   1   7      171.33      182.90      5.22 o 
  -2   1   7       22.60       24.02      0.76 o 
  -1   1   7       21.86       23.51      0.69 o 
   0   1   7        0.09        0.68      0.29 o 
   1   1   7        2.74        1.89      0.34 o 
   2   1   7        1.34        1.42      0.29 o 
   3   1   7        9.61       12.31      1.27 o 
   4   1   7        0.29        0.02      0.66 o 
   5   1   7        9.71       12.95      1.34 o 
   6   1   7        1.60        1.06      0.74 o 
   7   1   7        1.62        3.03      1.37 o 
  -8   2   7        1.69        1.38      1.11 o 
  -7   2   7        2.24        1.91      1.02 o 
  -6   2   7        0.63        0.69      0.50 o 
  -5   2   7        0.04        0.11      0.58 o 
  -4   2   7        6.00        4.01      0.85 o 
  -3   2   7        4.34        3.20      0.35 o 
  -2   2   7        2.64        3.48      0.66 o 
  -1   2   7        1.98        1.56      0.34 o 
   0   2   7       43.82       44.10      1.07 o 
   1   2   7        5.30        5.35      0.78 o 
   2   2   7      176.02      169.03      2.70 o 
   3   2   7        8.39        9.74      1.94 o 
   4   2   7        4.32        6.35      1.00 o 
   5   2   7        0.31        0.58      0.61 o 
   6   2   7        0.03       -0.22      0.63 o 
   7   2   7        7.77        7.81      1.29 o 
  -8   3   7        0.01       -0.36      0.66 o 
  -7   3   7        2.14        2.22      0.78 o 
  -6   3   7       35.20       38.06      3.29 o 
  -5   3   7        5.93        8.47      2.20 o 
  -4   3   7      156.86      172.37      4.21 o 
  -3   3   7      106.96      110.56      2.92 o 
  -2   3   7      103.82       95.98      3.32 o 
  -1   3   7      115.69      111.96      2.77 o 
   0   3   7       45.40       44.83      1.20 o 
   1   3   7      260.37      250.21     10.87 o 
   2   3   7       13.02       11.73      0.80 o 
   3   3   7       14.66       16.97      1.23 o 
   4   3   7        0.36        0.10      0.52 o 
   5   3   7        0.93        2.09      0.80 o 
   6   3   7        0.50        0.15      0.63 o 
  -8   4   7        0.00       -0.45      1.16 o 
  -7   4   7        0.02        0.14      1.16 o 
  -6   4   7        0.20        0.09      0.82 o 
  -5   4   7       18.98       18.04      1.30 o 
  -4   4   7        1.47        1.74      0.61 o 
  -3   4   7        2.37        1.44      0.59 o 
  -2   4   7      275.17      282.10      6.18 o 
  -1   4   7        4.97        4.74      0.73 o 
   0   4   7      249.52      242.05      4.08 o 
   1   4   7       26.49       24.26      1.30 o 
   2   4   7       83.23       84.13      2.66 o 
   3   4   7        0.57        1.27      0.72 o 
   4   4   7        0.00        0.89      0.66 o 
   5   4   7        1.04        0.24      0.62 o 
  -7   5   7        0.39       -0.51      0.65 o 
  -6   5   7        0.27        0.86      0.65 o 
  -5   5   7        1.15        3.34      0.79 o 
  -4   5   7        0.17       -0.23      0.53 o 
  -3   5   7        5.47        6.31      0.85 o 
  -2   5   7       18.10       20.19      1.64 o 
  -1   5   7        0.10        0.66      0.51 o 
   0   5   7        1.78        2.21      0.63 o 
   1   5   7        2.86        2.74      0.60 o 
   2   5   7        0.57        0.53      0.84 o 
   3   5   7        5.42        6.46      2.55 o 
   4   5   7        0.14        1.00      1.41 o 
  -7   6   7        0.00       -0.42      0.73 o 
  -6   6   7        0.00       -0.83      0.83 o 
  -5   6   7        0.01        0.18      1.02 o 
  -4   6   7        1.86        2.32      1.72 o 
  -3   6   7        1.69        3.35      0.78 o 
  -2   6   7        3.29        4.30      0.77 o 
  -1   6   7        0.05        0.18      0.52 o 
   0   6   7        1.00        1.06      0.59 o 
   1   6   7        5.53        6.54      1.00 o 
   2   6   7        0.31        1.82      1.41 o 
   3   6   7        6.69        6.81      1.45 o 
  -6   7   7        0.51        2.00      0.86 o 
  -5   7   7        0.57        0.63      0.67 o 
  -4   7   7        0.22       -0.35      0.58 o 
  -3   7   7        1.93        4.19      0.91 o 
  -2   7   7        0.56        0.16      1.01 o 
  -1   7   7        3.48        3.61      0.89 o 
   0   7   7        1.63        1.76      0.68 o 
   1   7   7       10.54       16.87      2.22 o 
   2   7   7        3.45        7.12      1.68 o 
  -4   8   7        2.43        2.88      1.07 o 
  -3   8   7        0.19        1.03      0.76 o 
  -2   8   7        1.03        1.37      0.92 o 
  -1   8   7        0.08        0.92      0.97 o 
   0   8   7        0.92        2.18      1.23 o 
   0  -9   8        0.28        0.29      0.68 o 
   1  -9   8        3.12        3.90      1.23 o 
   2  -9   8        0.03        0.48      0.72 o 
  -2  -8   8        0.08        0.04      0.58 o 
  -1  -8   8        2.23        4.42      1.00 o 
   0  -8   8        0.78        0.18      0.59 o 
   1  -8   8        2.49        2.60      0.88 o 
   2  -8   8       16.42       17.52      1.42 o 
   3  -8   8        4.82        5.31      1.05 o 
   4  -8   8       16.09       18.87      1.61 o 
   5  -8   8        3.72        2.54      0.90 o 
  -4  -7   8        2.94        3.88      0.97 o 
  -3  -7   8        7.10        7.83      2.20 o 
  -2  -7   8        4.41        5.66      0.95 o 
  -1  -7   8        3.03        1.63      0.78 o 
   0  -7   8        0.23        0.67      0.90 o 
   1  -7   8        4.91        3.62      1.41 o 
   2  -7   8        3.93        3.56      0.84 o 
   3  -7   8        7.26        5.81      0.98 o 
   4  -7   8        2.30        2.31      2.27 o 
   5  -7   8        4.57        4.77      0.87 o 
   6  -7   8        1.93        2.03      1.08 o 
  -5  -6   8        1.34        2.45      0.93 o 
  -4  -6   8        1.90        3.17      2.63 o 
  -3  -6   8       19.81       21.89      1.48 o 
  -2  -6   8       11.16        9.78      1.95 o 
  -1  -6   8       27.43       26.92      1.54 o 
   0  -6   8       19.38       19.87      1.34 o 
   1  -6   8       11.30       10.96      1.18 o 
   2  -6   8       16.19       13.46      1.35 o 
   3  -6   8        1.36        2.45      0.69 o 
   4  -6   8        0.27        0.29      0.52 o 
   5  -6   8        0.81        1.38      0.73 o 
   6  -6   8        7.23        9.88      1.68 o 
  -6  -5   8        0.07        0.08      0.55 o 
  -5  -5   8       19.12       21.34      2.25 o 
  -4  -5   8        1.71        2.17      1.72 o 
  -3  -5   8        1.67        1.48      0.84 o 
  -2  -5   8        1.19        2.85      0.69 o 
  -1  -5   8       19.84       19.90      1.26 o 
   0  -5   8       80.62       63.57      2.99 o 
   1  -5   8       71.06       70.61      2.40 o 
   2  -5   8       43.19       40.89      1.82 o 
   3  -5   8        1.42        2.31      1.42 o 
   4  -5   8        1.23        2.17      0.49 o 
   5  -5   8       14.71       14.30      0.86 o 
   6  -5   8        0.13        0.17      0.57 o 
   7  -5   8        0.68        1.16      0.79 o 
  -6  -4   8        9.34       13.49      1.32 o 
  -5  -4   8        0.39        0.98      0.84 o 
  -4  -4   8        1.66        4.08      2.29 o 
  -3  -4   8      129.76      126.40      3.62 o 
  -2  -4   8        4.90        4.80      1.18 o 
  -1  -4   8      141.39      144.42      3.98 o 
   0  -4   8       10.68       12.22      0.93 o 
   1  -4   8        6.98        8.60      1.22 o 
   2  -4   8        0.29       -0.03      0.27 o 
   3  -4   8       26.96       29.17      1.36 o 
   4  -4   8       47.12       46.26      1.87 o 
   5  -4   8       67.11       64.49      1.82 o 
   6  -4   8        0.00        0.24      0.58 o 
   7  -4   8        0.07        0.01      0.71 o 
  -7  -3   8        0.01        0.24      0.96 o 
  -6  -3   8        2.28        2.95      0.78 o 
  -5  -3   8        0.22       -0.34      0.54 o 
  -4  -3   8       25.24       27.05      2.02 o 
  -3  -3   8       51.09       48.86      2.37 o 
  -2  -3   8        2.12        3.23      0.73 o 
  -1  -3   8       73.95       75.12      2.22 o 
   0  -3   8      255.64      248.68      5.28 o 
   1  -3   8        0.28        0.02      0.22 o 
   2  -3   8      319.85      308.10      4.63 o 
   3  -3   8       45.43       43.94      1.32 o 
   4  -3   8      210.13      199.77      5.46 o 
   5  -3   8        1.17        0.65      0.63 o 
   6  -3   8        1.38       -0.22      0.58 o 
   7  -3   8        2.40        2.68      0.85 o 
  -7  -2   8        0.16        0.49      0.51 o 
  -6  -2   8        9.28        6.98      1.57 o 
  -5  -2   8        5.78        7.82      1.44 o 
  -4  -2   8        3.55        3.38      0.79 o 
  -3  -2   8        0.88        0.50      0.46 o 
  -2  -2   8        9.19        8.93      0.68 o 
  -1  -2   8        1.45        1.79      0.25 o 
   0  -2   8       17.97       17.45      0.64 o 
   1  -2   8      233.95      219.89      4.12 o 
   2  -2   8       19.15       17.30      0.79 o 
   3  -2   8       69.90       63.99      1.42 o 
   4  -2   8        8.52        7.01      0.49 o 
   5  -2   8       24.38       25.17      3.35 o 
   6  -2   8        4.89        5.56      1.04 o 
   7  -2   8        0.03        0.51      1.15 o 
  -8  -1   8        0.18        0.43      0.86 o 
  -7  -1   8        0.70       -0.43      0.53 o 
  -6  -1   8        2.42        2.96      0.69 o 
  -5  -1   8        8.53        8.68      0.61 o 
  -4  -1   8        0.37       -0.24      0.33 o 
  -3  -1   8        3.04        2.93      0.39 o 
  -2  -1   8        7.60        7.07      0.71 o 
  -1  -1   8        6.72        6.48      0.50 o 
   0  -1   8       42.23       40.64      2.48 o 
   1  -1   8       43.95       41.62      2.30 o 
   2  -1   8        0.26        0.65      0.34 o 
   3  -1   8       20.25       18.67      0.70 o 
   4  -1   8        2.09        3.03      1.39 o 
   5  -1   8        5.19        5.61      0.87 o 
   6  -1   8        0.25       -0.65      0.65 o 
   7  -1   8        0.02        0.51      0.73 o 
  -8   0   8        0.35        1.38      0.99 o 
  -7   0   8        5.41        6.76      0.91 o 
  -6   0   8        0.02       -0.06      0.37 o 
  -5   0   8       12.29       10.47      0.65 o 
  -4   0   8        3.70        3.38      0.43 o 
  -3   0   8       22.97       21.52      0.73 o 
  -2   0   8       20.80       21.58      1.01 o 
  -1   0   8       31.69       33.14      1.48 o 
   0   0   8        8.30        8.65      0.79 o 
   1   0   8       17.66       14.70      0.67 o 
   2   0   8        2.12        2.13      0.37 o 
   3   0   8        5.75        5.52      1.81 o 
   4   0   8        0.02        0.74      0.60 o 
   5   0   8        0.91        2.86      0.94 o 
   6   0   8        2.78        1.80      1.25 o 
   7   0   8        1.28        1.61      1.84 o 
  -8   1   8        1.68        0.72      0.67 o 
  -7   1   8        7.89        8.28      1.63 o 
  -6   1   8        0.38        1.32      0.55 o 
  -5   1   8       31.14       29.77      1.12 o 
  -4   1   8        0.56       -0.02      0.24 o 
  -3   1   8        0.79        1.63      0.51 o 
  -2   1   8        1.15        1.92      0.58 o 
  -1   1   8       16.86       17.82      0.75 o 
   0   1   8       10.58       10.20      0.92 o 
   1   1   8        3.11        3.13      0.43 o 
   2   1   8        4.66        4.25      0.44 o 
   3   1   8        5.02        5.45      1.15 o 
   4   1   8       32.39       32.64      1.76 o 
   5   1   8       16.36       13.52      1.38 o 
   6   1   8        4.09        4.15      0.98 o 
   7   1   8        0.18        0.07      0.65 o 
  -8   2   8        0.19        1.02      0.84 o 
  -7   2   8        1.90        2.16      0.68 o 
  -6   2   8        0.45        0.21      0.46 o 
  -5   2   8        3.66        3.74      0.68 o 
  -4   2   8        1.04        1.46      0.52 o 
  -3   2   8       16.01       16.66      0.74 o 
  -2   2   8       29.29       25.46      1.42 o 
  -1   2   8       24.62       22.40      0.81 o 
   0   2   8        8.31        9.28      0.65 o 
   1   2   8       34.91       37.06      1.51 o 
   2   2   8        0.89        1.30      0.72 o 
   3   2   8        0.17       -0.55      0.55 o 
   4   2   8        0.43       -0.20      0.58 o 
   5   2   8        0.06        0.86      0.76 o 
   6   2   8        2.38        3.23      1.60 o 
  -8   3   8        0.44        0.22      0.60 o 
  -7   3   8        4.38        3.81      0.86 o 
  -6   3   8        1.50        2.32      0.71 o 
  -5   3   8       70.92       76.04      6.31 o 
  -4   3   8        0.73        0.75      0.53 o 
  -3   3   8       17.37       19.18      1.87 o 
  -2   3   8       17.97       17.57      1.04 o 
  -1   3   8        1.52        2.60      0.43 o 
   0   3   8        9.29        8.90      0.60 o 
   1   3   8       78.00       76.81      2.57 o 
   2   3   8        0.22        1.47      0.59 o 
   3   3   8       19.32       16.12      1.22 o 
   4   3   8        0.00       -0.17      0.65 o 
   5   3   8        0.01        2.50      1.94 o 
  -7   4   8        1.00        0.25      0.60 o 
  -6   4   8        0.37        0.97      0.68 o 
  -5   4   8       27.40       28.61      1.86 o 
  -4   4   8       61.14       64.26      4.16 o 
  -3   4   8        2.53        5.91      0.87 o 
  -2   4   8      131.54      130.89      3.80 o 
  -1   4   8        4.48        4.08      0.46 o 
   0   4   8      141.45      132.84      2.72 o 
   1   4   8        0.00        0.45      0.36 o 
   2   4   8       29.42       24.91      1.47 o 
   3   4   8        1.12        0.37      1.08 o 
   4   4   8        0.15       -0.79      0.79 o 
   5   4   8        0.08        0.22      0.81 o 
  -7   5   8        0.36        0.43      0.69 o 
  -6   5   8        0.79        0.82      1.00 o 
  -5   5   8        0.00       -0.64      0.64 o 
  -4   5   8        0.36        1.34      0.86 o 
  -3   5   8       11.96       11.71      1.13 o 
  -2   5   8        2.44        1.73      0.66 o 
  -1   5   8       32.00       35.47      1.77 o 
   0   5   8        3.49        4.17      0.64 o 
   1   5   8        5.86        5.26      0.60 o 
   2   5   8        0.12        0.15      0.52 o 
   3   5   8        0.00       -0.12      0.50 o 
   4   5   8        0.08        0.22      0.93 o 
  -6   6   8        0.11        1.95      1.92 o 
  -5   6   8        0.00        1.86      2.06 o 
  -4   6   8        0.01       -0.61      0.61 o 
  -3   6   8        1.93        2.73      0.78 o 
  -2   6   8        0.20       -0.10      0.49 o 
  -1   6   8       15.76       17.14      1.33 o 
   0   6   8        0.21        0.90      0.57 o 
   1   6   8        9.77       10.50      1.73 o 
   2   6   8        0.11       -0.44      0.96 o 
   3   6   8        2.59        4.19      1.56 o 
  -5   7   8        0.54        3.15      1.04 o 
  -4   7   8        0.86        0.64      0.65 o 
  -3   7   8        0.71        0.91      0.67 o 
  -2   7   8        2.34        2.11      1.30 o 
  -1   7   8        1.18        2.45      1.51 o 
   0   7   8        1.30        1.03      1.30 o 
   1   7   8        0.35        1.83      1.54 o 
  -1  -8   9        9.29        8.55      1.32 o 
   0  -8   9        0.01        0.31      1.91 o 
   1  -8   9        1.06        0.03      0.57 o 
   2  -8   9        0.03        0.35      0.63 o 
   3  -8   9        0.02       -0.79      0.79 o 
   4  -8   9       13.73       19.89      1.90 o 
  -3  -7   9        1.28        0.55      0.74 o 
  -2  -7   9       13.45       14.53      1.48 o 
  -1  -7   9        0.31        0.82      0.67 o 
   0  -7   9       11.46       10.93      1.29 o 
   1  -7   9        0.39        1.32      1.37 o 
   2  -7   9        0.56        0.44      0.82 o 
   3  -7   9        1.14        1.67      1.23 o 
   4  -7   9        2.02        4.15      0.97 o 
   5  -7   9        0.52        1.01      1.02 o 
  -4  -6   9        0.02        0.26      0.60 o 
  -3  -6   9       14.81       16.58      2.69 o 
  -2  -6   9        0.52        1.11      0.67 o 
  -1  -6   9        0.99        0.20      0.53 o 
   0  -6   9        1.57        1.33      0.94 o 
   1  -6   9        0.02        0.62      0.59 o 
   2  -6   9        0.01       -0.05      0.51 o 
   3  -6   9        0.60       -0.13      0.91 o 
   4  -6   9        0.60        1.89      1.51 o 
   5  -6   9        0.24        0.62      0.92 o 
   6  -6   9        1.64        2.17      1.22 o 
  -5  -5   9        5.49        8.33      1.26 o 
  -4  -5   9        0.51       -0.84      0.88 o 
  -3  -5   9       13.81       16.19      1.29 o 
  -2  -5   9        0.22        0.48      0.87 o 
  -1  -5   9       22.79       24.09      2.90 o 
   0  -5   9       10.12       10.35      1.03 o 
   1  -5   9        1.88        1.95      0.85 o 
   2  -5   9       73.30       75.29      2.54 o 
   3  -5   9        3.42        3.95      0.72 o 
   4  -5   9        9.31        7.73      0.97 o 
   5  -5   9        4.31        3.81      1.20 o 
   6  -5   9        1.02        0.97      0.98 o 
  -6  -4   9        4.45        6.90      1.08 o 
  -5  -4   9        2.21        3.64      0.86 o 
  -4  -4   9       18.98       26.52      3.03 o 
  -3  -4   9        0.12        0.52      0.78 o 
  -2  -4   9       23.38       23.86      1.39 o 
  -1  -4   9       13.92       12.94      1.06 o 
   0  -4   9       26.26       24.72      1.38 o 
   1  -4   9        0.28        0.56      1.39 o 
   2  -4   9        0.01        0.47      0.51 o 
   3  -4   9        1.18        1.58      0.68 o 
   4  -4   9       65.39       63.48      1.78 o 
   5  -4   9       16.49       17.93      1.76 o 
   6  -4   9        8.37        8.27      1.20 o 
   7  -4   9        0.71        0.09      0.59 o 
  -6  -3   9        0.09        0.98      0.69 o 
  -5  -3   9        0.06        0.11      0.74 o 
  -4  -3   9       40.51       40.41      2.01 o 
  -3  -3   9        0.19        0.80      0.64 o 
  -2  -3   9      589.06      620.93     12.42 o 
  -1  -3   9       31.73       30.85      1.53 o 
   0  -3   9      500.13      487.59      9.47 o 
   1  -3   9       24.43       23.21      1.12 o 
   2  -3   9      167.75      159.12      2.95 o 
   3  -3   9        0.00       -0.11      0.32 o 
   4  -3   9       15.13       15.20      0.82 o 
   5  -3   9        1.89        2.34      0.87 o 
   6  -3   9        8.65        7.41      1.15 o 
   7  -3   9        2.42        4.01      0.98 o 
  -7  -2   9        0.46        0.85      0.62 o 
  -6  -2   9        0.01        0.84      0.70 o 
  -5  -2   9        5.82        9.37      0.93 o 
  -4  -2   9        2.20        4.00      0.85 o 
  -3  -2   9        0.03        0.14      0.69 o 
  -2  -2   9       14.36       15.93      1.03 o 
  -1  -2   9       41.13       37.90      1.57 o 
   0  -2   9       39.99       35.34      1.36 o 
   1  -2   9       12.92       13.89      1.50 o 
   2  -2   9       54.35       51.54      1.37 o 
   3  -2   9       26.17       24.49      0.93 o 
   4  -2   9        6.02        6.57      0.87 o 
   5  -2   9        7.25        7.65      1.11 o 
   6  -2   9        0.36        0.84      0.83 o 
   7  -2   9        0.80        1.38      0.92 o 
  -7  -1   9        0.01        0.55      0.88 o 
  -6  -1   9        2.75        3.12      0.75 o 
  -5  -1   9       12.88       13.59      1.10 o 
  -4  -1   9        1.94        2.04      0.38 o 
  -3  -1   9        0.64        1.18      0.76 o 
  -2  -1   9        2.98        3.80      0.46 o 
  -1  -1   9        0.10        0.40      0.46 o 
   0  -1   9       15.64       15.74      0.90 o 
   1  -1   9        0.08        0.46      0.34 o 
   2  -1   9       23.38       19.82      0.84 o 
   3  -1   9        0.07       -0.30      0.30 o 
   4  -1   9        0.53        0.31      0.53 o 
   5  -1   9        0.12        0.03      0.73 o 
   6  -1   9        0.77        1.42      0.78 o 
   7  -1   9        0.63        1.00      0.84 o 
  -7   0   9        1.00        0.39      0.87 o 
  -6   0   9        8.65        5.77      0.83 o 
  -5   0   9        0.05        0.37      0.65 o 
  -4   0   9        6.49        6.20      0.49 o 
  -3   0   9        0.05       -0.47      0.47 o 
  -2   0   9        0.05        0.58      0.32 o 
  -1   0   9        0.39       -0.02      0.42 o 
   0   0   9        0.13        0.39      0.33 o 
   1   0   9        0.93        0.70      0.99 o 
   2   0   9        2.42        1.66      0.40 o 
   3   0   9       13.49        9.42      1.00 o 
   4   0   9        7.47        6.26      0.93 o 
   5   0   9       10.10        9.47      1.28 o 
   6   0   9        2.94        4.58      1.07 o 
  -7   1   9        1.87        1.74      0.75 o 
  -6   1   9        0.00        0.58      0.49 o 
  -5   1   9        1.81        2.20      1.06 o 
  -4   1   9        0.03        0.23      0.59 o 
  -3   1   9        0.03        0.12      0.28 o 
  -2   1   9        7.42        8.07      0.55 o 
  -1   1   9        7.85        8.92      0.56 o 
   0   1   9        9.81        9.52      0.68 o 
   1   1   9        2.63        1.71      0.32 o 
   2   1   9       13.22       11.81      0.67 o 
   3   1   9        4.85        4.52      1.08 o 
   4   1   9        0.02        0.05      0.58 o 
   5   1   9        0.20       -0.32      0.72 o 
   6   1   9        0.01       -0.03      0.69 o 
  -7   2   9        2.16        2.18      0.75 o 
  -6   2   9        0.37        0.56      0.85 o 
  -5   2   9        0.01       -0.46      0.78 o 
  -4   2   9        0.02       -0.02      0.38 o 
  -3   2   9        0.03        0.22      0.27 o 
  -2   2   9       61.02       60.51      1.44 o 
  -1   2   9       18.44       19.35      0.85 o 
   0   2   9       23.99       21.48      1.50 o 
   1   2   9        0.13        0.43      0.29 o 
   2   2   9        0.41        1.36      0.83 o 
   3   2   9        0.00       -0.07      0.48 o 
   4   2   9        3.75        4.34      1.04 o 
   5   2   9        0.80        1.36      0.83 o 
  -7   3   9        6.42        9.64      2.90 o 
  -6   3   9        6.67        8.60      1.15 o 
  -5   3   9        0.12       -0.49      0.61 o 
  -4   3   9       20.03       21.71      1.32 o 
  -3   3   9        3.65        4.64      1.04 o 
  -2   3   9        0.71        0.74      1.29 o 
  -1   3   9        4.22        4.07      0.70 o 
   0   3   9        6.08        6.86      0.58 o 
   1   3   9       12.08       13.28      1.61 o 
   2   3   9       12.26       12.19      1.08 o 
   3   3   9       18.39       19.01      1.42 o 
   4   3   9        1.40        3.83      2.88 o 
   5   3   9        1.49        1.59      0.85 o 
  -7   4   9        0.81        2.95      3.07 o 
  -6   4   9       52.89       48.48      2.53 o 
  -5   4   9       19.55       17.79      1.49 o 
  -4   4   9      117.93      115.63      3.95 o 
  -3   4   9       10.69       11.26      1.10 o 
  -2   4   9       61.39       62.14      2.35 o 
  -1   4   9        0.30        0.31      0.49 o 
   0   4   9        1.58        2.13      0.44 o 
   1   4   9       10.63        6.99      1.49 o 
   2   4   9       26.09       22.50      1.38 o 
   3   4   9        1.72        3.88      0.84 o 
   4   4   9        1.03        0.78      0.89 o 
  -6   5   9        0.07        0.37      0.66 o 
  -5   5   9        0.01        0.30      0.70 o 
  -4   5   9        0.01        0.43      0.83 o 
  -3   5   9        1.22        0.91      0.66 o 
  -2   5   9        5.97        5.00      0.85 o 
  -1   5   9        0.39        0.26      0.56 o 
   0   5   9        0.40       -0.01      0.46 o 
   1   5   9        0.94        2.62      1.17 o 
   2   5   9        0.31        0.91      0.58 o 
   3   5   9        0.69        1.46      0.84 o 
  -5   6   9        0.15        0.85      0.76 o 
  -4   6   9        0.47        0.37      0.62 o 
  -3   6   9        3.41        2.73      0.83 o 
  -2   6   9        4.99        6.92      1.00 o 
  -1   6   9        2.62        3.37      1.08 o 
   0   6   9        0.17        0.48      0.92 o 
   1   6   9        2.92        4.66      1.51 o 
   2   6   9        0.05        1.55      1.19 o 
  -3   7   9        1.11        1.74      0.81 o 
  -2   7   9        0.02       -0.72      0.72 o 
  -1   7   9        2.58        5.76      1.81 o 
   0  -8  10        1.53        1.10      0.95 o 
   1  -8  10        0.09        1.69      0.96 o 
   2  -8  10        0.02        0.49      0.72 o 
  -2  -7  10        5.42        9.67      1.39 o 
  -1  -7  10        1.75        2.33      0.81 o 
   0  -7  10        6.87        6.35      1.02 o 
   1  -7  10       12.47       15.05      1.36 o 
   2  -7  10        7.09        7.92      1.90 o 
   3  -7  10       12.66       17.70      1.63 o 
   4  -7  10        1.47        0.79      0.69 o 
  -4  -6  10        4.67        4.70      1.02 o 
  -3  -6  10        3.47        3.49      1.13 o 
  -2  -6  10        2.62        1.76      0.83 o 
  -1  -6  10        0.00        0.59      1.01 o 
   0  -6  10        0.26        2.28      0.76 o 
   1  -6  10        2.42        2.91      0.77 o 
   2  -6  10        4.05        8.76      1.81 o 
   3  -6  10        4.44        6.95      2.30 o 
   4  -6  10       20.33       23.47      1.50 o 
   5  -6  10        1.54        0.65      0.97 o 
  -5  -5  10        2.73        1.09      0.80 o 
  -4  -5  10        0.07        0.47      0.91 o 
  -3  -5  10        5.03        4.06      0.95 o 
  -2  -5  10       10.25        8.15      1.02 o 
  -1  -5  10        0.03        0.66      0.68 o 
   0  -5  10        0.02        0.86      0.66 o 
   1  -5  10       25.24       24.85      1.43 o 
   2  -5  10        0.16        0.23      0.53 o 
   3  -5  10        0.15       -0.02      0.69 o 
   4  -5  10        0.85        0.67      0.56 o 
   5  -5  10        0.01       -0.53      0.91 o 
  -5  -4  10       12.71       15.37      1.56 o 
  -4  -4  10        0.11       -0.93      0.93 o 
  -3  -4  10        0.05        1.14      1.99 o 
  -2  -4  10       14.75       14.58      1.18 o 
  -1  -4  10        0.11       -0.44      0.52 o 
   0  -4  10        9.90       10.21      1.03 o 
   1  -4  10       29.08       26.94      1.42 o 
   2  -4  10        1.91        1.97      0.58 o 
   3  -4  10        0.00        0.83      0.56 o 
   4  -4  10       15.11       15.11      1.19 o 
   5  -4  10        0.42       -0.06      0.96 o 
   6  -4  10        7.79        7.89      1.66 o 
  -6  -3  10        0.91        0.92      0.74 o 
  -5  -3  10        0.06        0.05      0.55 o 
  -4  -3  10       27.88       27.86      1.74 o 
  -3  -3  10       14.34       15.25      2.33 o 
  -2  -3  10        4.37        4.94      0.92 o 
  -1  -3  10        9.36       10.70      2.45 o 
   0  -3  10       15.91       15.27      1.08 o 
   1  -3  10       17.19       19.07      2.40 o 
   2  -3  10        0.01        0.18      0.31 o 
   3  -3  10       15.48       15.63      1.08 o 
   4  -3  10        0.01       -0.25      0.60 o 
   5  -3  10        9.48        7.67      1.05 o 
   6  -3  10        5.60        5.55      1.06 o 
  -6  -2  10        0.05        0.06      0.54 o 
  -5  -2  10        0.28        0.59      0.54 o 
  -4  -2  10        0.59        3.29      1.23 o 
  -3  -2  10       72.28       71.00      2.55 o 
  -2  -2  10       46.24       48.62      1.97 o 
  -1  -2  10      119.39      121.15      3.43 o 
   0  -2  10       31.61       28.66      1.15 o 
   1  -2  10       48.20       44.29      1.26 o 
   2  -2  10        3.84        5.21      1.04 o 
   3  -2  10        8.12        7.92      0.60 o 
   4  -2  10        0.06       -0.18      0.63 o 
   5  -2  10       11.32       11.53      1.25 o 
   6  -2  10        0.44        1.90      1.34 o 
  -7  -1  10        0.10       -0.23      1.05 o 
  -6  -1  10        3.57        2.86      0.69 o 
  -5  -1  10        0.00        0.56      0.50 o 
  -4  -1  10        6.08        6.93      0.85 o 
  -3  -1  10        0.12        0.48      0.33 o 
  -2  -1  10        2.08        1.99      0.38 o 
  -1  -1  10        3.27        5.79      0.67 o 
   0  -1  10        0.18        0.11      0.27 o 
   1  -1  10        1.50        1.69      0.40 o 
   2  -1  10       38.82       33.64      1.12 o 
   3  -1  10        1.86        1.79      0.72 o 
   4  -1  10        2.56        2.97      0.85 o 
   5  -1  10        0.20        0.26      0.63 o 
   6  -1  10        0.01        1.15      0.87 o 
  -7   0  10        0.02        0.92      1.02 o 
  -6   0  10        0.77        0.13      0.77 o 
  -5   0  10        0.00        0.12      0.37 o 
  -4   0  10        6.09       10.10      0.70 o 
  -3   0  10        8.31        9.06      0.61 o 
  -2   0  10        0.33        0.90      0.39 o 
  -1   0  10       17.91       13.50      0.70 o 
   0   0  10        0.33        0.30      0.32 o 
   1   0  10       49.07       39.25      1.30 o 
   2   0  10        0.27       -0.36      0.36 o 
   3   0  10       16.19       13.94      1.28 o 
   4   0  10        0.46        1.04      0.67 o 
   5   0  10        0.29        0.62      0.78 o 
   6   0  10        0.10        0.00      0.59 o 
  -7   1  10        2.62        1.94      1.43 o 
  -6   1  10        0.00        0.30      0.51 o 
  -5   1  10        2.29        2.31      0.69 o 
  -4   1  10        0.09       -0.56      0.56 o 
  -3   1  10        2.83        3.43      0.52 o 
  -2   1  10        0.00        0.29      0.38 o 
  -1   1  10        4.19        5.99      1.67 o 
   0   1  10        7.66        6.03      0.72 o 
   1   1  10        5.32        5.74      0.58 o 
   2   1  10       11.09        7.86      1.99 o 
   3   1  10        0.51        0.99      0.60 o 
   4   1  10        7.92        6.34      1.17 o 
   5   1  10        0.64        5.23      3.56 o 
  -7   2  10        0.10        2.04      1.18 o 
  -6   2  10        0.02       -0.01      0.49 o 
  -5   2  10        0.34        0.09      0.45 o 
  -4   2  10        0.06       -0.06      1.23 o 
  -3   2  10        4.83        5.90      1.43 o 
  -2   2  10        1.42        1.91      0.93 o 
  -1   2  10        3.77        4.48      0.64 o 
   0   2  10        2.57        2.90      0.52 o 
   1   2  10        0.00        0.47      0.40 o 
   2   2  10        0.11        0.25      0.48 o 
   3   2  10        0.07        0.56      1.29 o 
   4   2  10        0.97        0.76      0.78 o 
   5   2  10        2.91        4.02      1.50 o 
  -6   3  10        3.18        4.79      0.94 o 
  -5   3  10        1.30        3.22      0.96 o 
  -4   3  10        2.67        4.31      1.32 o 
  -3   3  10        0.11        1.20      0.58 o 
  -2   3  10        0.26        0.54      0.86 o 
  -1   3  10        5.98        6.15      0.90 o 
   0   3  10        5.24        7.43      0.67 o 
   1   3  10        0.22        0.74      1.02 o 
   2   3  10       38.99       41.77      2.06 o 
   3   3  10        0.84       -0.19      1.25 o 
   4   3  10        4.24        5.10      1.09 o 
  -6   4  10        3.64        4.17      1.16 o 
  -5   4  10        0.29        0.45      0.64 o 
  -4   4  10        0.00       -0.14      0.51 o 
  -3   4  10        4.49        3.98      1.29 o 
  -2   4  10        2.05        1.72      0.74 o 
  -1   4  10        0.01        0.29      0.87 o 
   0   4  10        0.00        0.38      0.85 o 
   1   4  10        2.53        0.96      0.55 o 
   2   4  10        6.20        7.62      2.14 o 
   3   4  10        0.88        0.83      0.76 o 
  -5   5  10       10.93        7.46      1.18 o 
  -4   5  10       14.76       13.40      1.36 o 
  -3   5  10        3.93        3.64      0.99 o 
  -2   5  10        0.11       -0.26      1.05 o 
  -1   5  10        3.20        2.53      0.74 o 
   0   5  10        1.17        1.99      1.16 o 
   1   5  10        2.03        2.66      1.25 o 
   2   5  10        0.32       -1.14      1.14 o 
  -4   6  10        0.31        0.91      0.74 o 
  -3   6  10        1.37        1.44      0.88 o 
  -2   6  10        2.27        2.62      1.09 o 
  -1   6  10        2.78        3.58      1.31 o 
   0   6  10        2.13        3.30      1.68 o 
  -1  -7  11       16.20       21.88      1.91 o 
   0  -7  11        0.36       -0.77      0.77 o 
   1  -7  11        1.97        5.05      1.81 o 
   2  -7  11        1.37        1.13      0.74 o 
  -3  -6  11        1.38        2.17      1.76 o 
  -2  -6  11        3.04        5.41      1.01 o 
  -1  -6  11        0.46        0.28      0.99 o 
   0  -6  11        1.52        2.10      0.81 o 
   1  -6  11        1.01        3.28      0.84 o 
   2  -6  11       20.03       24.97      1.63 o 
   3  -6  11        0.76        2.59      2.24 o 
   4  -6  11       11.38       17.86      2.24 o 
  -4  -5  11        1.26        0.23      1.00 o 
  -3  -5  11        0.01       -0.03      0.59 o 
  -2  -5  11        2.91        3.55      1.07 o 
  -1  -5  11        3.45        3.79      0.86 o 
   0  -5  11        9.43       10.63      1.08 o 
   1  -5  11        1.55        2.44      1.32 o 
   2  -5  11        4.72        5.70      1.35 o 
   3  -5  11        0.30        0.29      0.56 o 
   4  -5  11        1.82        0.54      0.92 o 
   5  -5  11        1.22        3.81      1.67 o 
  -5  -4  11        6.07       10.08      1.52 o 
  -4  -4  11       11.34       12.14      1.55 o 
  -3  -4  11        3.09        3.59      0.85 o 
  -2  -4  11        0.14       -0.26      0.54 o 
  -1  -4  11        0.90        1.54      0.75 o 
   0  -4  11        7.52        8.21      1.03 o 
   1  -4  11        4.70        5.55      1.18 o 
   2  -4  11       10.54       12.01      1.02 o 
   3  -4  11        0.87        1.50      0.83 o 
   4  -4  11        0.21       -0.25      1.01 o 
   5  -4  11        3.01        3.06      1.31 o 
  -5  -3  11        1.63        1.41      0.81 o 
  -4  -3  11       54.72       53.76      2.41 o 
  -3  -3  11       17.70       19.41      1.42 o 
  -2  -3  11       81.11       84.79      3.08 o 
  -1  -3  11       44.86       47.65      2.06 o 
   0  -3  11       23.69       23.19      1.35 o 
   1  -3  11        1.03        1.21      0.62 o 
   2  -3  11        0.05        0.05      0.40 o 
   3  -3  11       27.17       29.49      2.43 o 
   4  -3  11        8.42        8.51      1.01 o 
   5  -3  11       58.44       61.60      3.94 o 
  -6  -2  11        6.02        7.07      1.61 o 
  -5  -2  11        3.50        4.99      1.13 o 
  -4  -2  11       27.25       25.64      1.52 o 
  -3  -2  11        0.06        0.65      0.56 o 
  -2  -2  11       69.04       66.58      2.41 o 
  -1  -2  11        8.97       10.79      1.03 o 
   0  -2  11        0.81        0.85      0.71 o 
   1  -2  11        4.85        5.33      1.22 o 
   2  -2  11        0.11        0.21      0.33 o 
   3  -2  11        2.46        3.61      0.91 o 
   4  -2  11       11.41       15.22      3.20 o 
   5  -2  11        0.02        0.35      1.34 o 
  -6  -1  11        0.05        0.31      0.88 o 
  -5  -1  11        1.25        0.88      0.57 o 
  -4  -1  11        0.58       -0.14      0.44 o 
  -3  -1  11        0.07       -0.33      0.51 o 
  -2  -1  11        6.88        5.38      0.94 o 
  -1  -1  11        0.50        1.97      1.13 o 
   0  -1  11        3.77        3.68      0.46 o 
   1  -1  11       28.81       30.20      1.08 o 
   2  -1  11        0.00       -0.20      0.51 o 
   3  -1  11        6.59        4.93      0.95 o 
   4  -1  11        0.07        0.58      0.63 o 
   5  -1  11        0.07        0.64      0.72 o 
  -6   0  11        0.08       -1.12      1.12 o 
  -5   0  11       14.82       12.68      2.18 o 
  -4   0  11        1.02        0.77      0.47 o 
  -3   0  11        9.73       10.71      0.69 o 
  -2   0  11        0.10        0.42      0.36 o 
  -1   0  11        8.43        6.69      0.62 o 
   0   0  11        0.25        0.41      0.37 o 
   1   0  11        0.01       -0.07      0.32 o 
   2   0  11        0.97        0.84      0.46 o 
   3   0  11        2.75        2.85      0.92 o 
   4   0  11        0.92        0.41      0.69 o 
   5   0  11        0.83        0.71      0.74 o 
  -6   1  11        0.43        0.77      1.19 o 
  -4   1  11        0.47        1.07      0.56 o 
  -3   1  11        0.02       -0.18      0.33 o 
  -2   1  11       10.78       11.53      1.40 o 
  -1   1  11        2.04        2.18      0.61 o 
   0   1  11       20.67       16.34      2.51 o 
   1   1  11        3.90        2.99      0.92 o 
   2   1  11       11.65        9.36      1.32 o 
   3   1  11        1.73        0.02      0.91 o 
   4   1  11        1.29        1.39      0.83 o 
  -6   2  11        0.16       -0.70      0.93 o 
  -5   2  11        0.29        1.61      1.14 o 
  -4   2  11        0.06       -0.10      0.56 o 
  -3   2  11        0.06        0.27      0.48 o 
  -2   2  11        0.00        0.26      0.48 o 
  -1   2  11        3.13        4.37      0.56 o 
   0   2  11        0.32        0.37      0.40 o 
   1   2  11        0.59        0.48      0.36 o 
   2   2  11        0.20       -0.32      0.83 o 
   3   2  11        0.58        2.37      0.88 o 
   4   2  11        1.25        1.84      0.86 o 
  -5   3  11        0.56        1.14      0.70 o 
  -4   3  11        0.02        0.40      0.59 o 
  -3   3  11        1.08        1.17      0.67 o 
  -2   3  11        0.42       -0.49      0.77 o 
  -1   3  11        5.55        4.18      0.76 o 
   0   3  11        3.52        4.88      0.63 o 
   1   3  11        1.66        4.02      2.44 o 
   2   3  11        0.05        0.02      0.52 o 
   3   3  11        0.58        0.16      1.50 o 
  -5   4  11        2.74        1.80      0.84 o 
  -4   4  11       11.39       15.33      3.53 o 
  -3   4  11        0.52        0.53      0.63 o 
  -2   4  11        0.02       -0.63      0.63 o 
  -1   4  11        9.92       11.69      1.25 o 
   0   4  11        0.01        1.18      1.35 o 
   1   4  11       38.93       44.45      3.47 o 
   2   4  11        0.88        1.91      1.34 o 
  -3   5  11        2.13        4.18      1.00 o 
  -2   5  11        1.10        1.38      0.93 o 
  -1   5  11        0.31        0.13      0.81 o 
   0   5  11        1.25        1.90      1.49 o 
  -1  -6  12       10.06       12.16      1.55 o 
   0  -6  12       22.82       26.39      2.76 o 
   1  -6  12       10.33       12.56      1.34 o 
   2  -6  12       14.58       18.72      1.67 o 
  -3  -5  12        0.00       -0.82      0.82 o 
  -2  -5  12        0.36        0.39      0.71 o 
  -1  -5  12        0.00        1.19      0.78 o 
   0  -5  12        0.01        0.30      0.60 o 
   1  -5  12        0.26        3.27      1.62 o 
   2  -5  12        2.27        2.60      0.76 o 
   3  -5  12        2.91        5.59      1.70 o 
  -4  -4  12        0.09       -0.80      0.80 o 
  -3  -4  12        0.04       -0.39      0.70 o 
  -2  -4  12        0.34        0.92      0.78 o 
  -1  -4  12        0.15        0.47      0.59 o 
   0  -4  12        2.21        1.33      0.66 o 
   1  -4  12        0.13        0.22      0.57 o 
   2  -4  12       18.95       17.87      1.36 o 
   3  -4  12        3.16        6.34      1.41 o 
   4  -4  12        1.99        1.29      1.07 o 
  -4  -3  12        0.36        0.15      0.57 o 
  -3  -3  12        4.14        5.44      1.18 o 
  -2  -3  12        0.27        0.93      1.52 o 
  -1  -3  12        8.41        8.69      1.14 o 
   0  -3  12        6.05        5.89      0.90 o 
   1  -3  12        5.45        4.87      0.89 o 
   2  -3  12        0.01       -0.35      0.57 o 
   3  -3  12        9.47       11.59      1.72 o 
   4  -3  12        9.49        9.64      1.78 o 
  -5  -2  12        3.41        2.17      1.21 o 
  -4  -2  12        5.26        4.55      0.91 o 
  -3  -2  12        8.26        7.93      1.87 o 
  -2  -2  12       22.16       25.09      1.53 o 
  -1  -2  12       49.27       51.38      2.27 o 
   0  -2  12       12.59       14.18      4.21 o 
   1  -2  12        1.05        0.44      0.48 o 
   2  -2  12        0.61        2.10      0.70 o 
   3  -2  12        0.53        1.81      1.03 o 
   4  -2  12       15.29       15.06      2.01 o 
  -5  -1  12        0.02        3.54      1.28 o 
  -4  -1  12        0.41        0.97      0.65 o 
  -3  -1  12        1.42        2.22      1.09 o 
  -2  -1  12       17.79       18.08      1.24 o 
  -1  -1  12        0.95        1.61      0.65 o 
   0  -1  12        5.33        6.02      0.95 o 
   1  -1  12        0.00       -0.16      0.38 o 
   2  -1  12        0.87        1.80      1.00 o 
   3  -1  12        0.79        0.81      0.68 o 
   4  -1  12        0.28       -0.58      0.66 o 
  -5   0  12        0.02        0.53      0.92 o 
  -4   0  12        0.29        0.62      0.92 o 
  -3   0  12        1.90        1.98      0.68 o 
  -2   0  12        0.18        0.34      0.45 o 
  -1   0  12        5.15        4.93      0.59 o 
   0   0  12        6.09        5.68      0.62 o 
   1   0  12        0.21        0.75      0.43 o 
   2   0  12        9.26        6.28      0.91 o 
   3   0  12        0.34       -0.17      0.62 o 
   4   0  12        1.49        2.71      1.21 o 
  -5   1  12        2.13        1.13      1.30 o 
  -4   1  12        6.44        0.54      0.67 o 
  -3   1  12        6.63        6.72      0.96 o 
  -2   1  12        5.44        4.80      0.65 o 
  -1   1  12        6.79        4.48      0.91 o 
   0   1  12        2.75        3.07      0.57 o 
   1   1  12        4.72        5.05      1.23 o 
   2   1  12        0.19        0.30      0.81 o 
   3   1  12        0.17        0.21      1.37 o 
  -5   2  12        0.08        0.54      1.14 o 
  -4   2  12        0.01        1.22      0.80 o 
  -3   2  12        0.00       -0.58      0.58 o 
  -2   2  12        0.03        0.49      0.52 o 
  -1   2  12        3.50        3.79      0.73 o 
   0   2  12        0.15       -0.08      0.46 o 
   1   2  12        2.45        1.43      0.62 o 
   2   2  12        0.03        0.81      0.66 o 
   3   2  12        0.39        0.92      0.81 o 
  -4   3  12        0.46        3.28      0.90 o 
  -3   3  12        0.02        0.63      0.73 o 
  -2   3  12       10.89       11.25      1.24 o 
  -1   3  12        3.13        3.98      0.89 o 
   0   3  12        5.94        8.28      1.71 o 
   1   3  12        1.34       -0.43      0.92 o 
   2   3  12        0.16       -0.70      1.10 o 
  -3   4  12        4.32        5.98      1.43 o 
  -2   4  12        1.07        1.57      0.77 o 
  -1   4  12        4.87        4.39      1.43 o 
   0   4  12        2.59        2.35      1.32 o 
   0  -5  13        3.54        5.84      1.08 o 
   1  -5  13        2.79        5.47      1.44 o 
  -2  -4  13        0.74        1.01      0.73 o 
  -1  -4  13        0.24       -0.31      0.60 o 
   0  -4  13        0.08        0.79      0.73 o 
   1  -4  13        3.54        4.63      0.97 o 
   2  -4  13        1.58        1.02      1.03 o 
  -3  -3  13        0.00        0.96      0.70 o 
  -2  -3  13        1.07        3.08      1.90 o 
  -1  -3  13        3.38        6.04      1.88 o 
   0  -3  13        0.00       -0.07      0.52 o 
   1  -3  13       27.20       30.23      1.87 o 
   2  -3  13        0.20        1.71      1.11 o 
   3  -3  13        7.26       10.09      1.76 o 
  -3  -2  13        3.10        2.11      0.84 o 
  -2  -2  13       12.47       11.36      1.13 o 
  -1  -2  13        1.43        1.56      0.96 o 
   0  -2  13       11.86       13.24      1.24 o 
   1  -2  13       13.25       16.30      1.22 o 
   2  -2  13        3.79        4.13      1.26 o 
   3  -2  13       10.32       14.74      2.40 o 
  -4  -1  13        1.34        0.62      0.99 o 
  -3  -1  13        4.87        5.40      0.87 o 
  -2  -1  13        0.49        1.27      0.68 o 
  -1  -1  13       14.93       13.46      1.25 o 
   0  -1  13        6.34        8.65      1.13 o 
   1  -1  13        0.76       -0.03      0.41 o 
   2  -1  13        0.20       -1.21      1.21 o 
   3  -1  13        0.05        1.02      1.01 o 
  -4   0  13        2.77        4.09      1.41 o 
  -3   0  13        3.46        4.67      1.38 o 
  -2   0  13        0.98       -0.08      0.73 o 
  -1   0  13        0.53       -0.47      0.75 o 
   0   0  13        0.05        0.01      0.42 o 
   1   0  13        0.07        0.37      0.91 o 
   2   0  13       15.31       16.45      1.49 o 
  -3   1  13        0.59       -0.23      0.83 o 
  -2   1  13        0.90        1.03      0.90 o 
  -1   1  13        0.36        0.69      0.61 o 
   0   1  13        0.17        0.05      0.49 o 
   1   1  13        0.26        0.71      0.73 o 
   2   1  13        0.25        2.89      1.39 o 
  -3   2  13        0.34        1.66      1.28 o 
  -2   2  13        1.57        1.09      0.80 o 
  -1   2  13        0.38        1.45      1.59 o 
   0   2  13        0.74       -0.28      0.82 o 
   1   2  13        0.01        1.59      1.27 o 
  -1  -2  14       14.83       15.35      1.39 o 
   0  -2  14        1.11        1.73      0.72 o 
  -1  -1  14       17.89       17.74      1.53 o 
   0  -1  14        0.97        4.74      3.18 o 
  -1   0  14        0.02       -0.93      0.93 o 
                                                 
